# Supplementary material for: Use of a Pan–Genomic DNA Microarray in Determination of the Phylogenetic Relatedness among Cronobacter spp. and Its Use as a Data Mining Tool to Understand Cronobacter Biology
Source: Microarrays (Basel). 2017 Mar 4;6(1):6. doi: 10.3390/microarrays6010006 (PMC5374366; doi:10.3390/microarrays6010006)
Supplement: Supplementary file 1 [file microarrays-06-00006-s001.zip]

Archive with 4 entries (3 files):
- Supplementary/
- Supplementary/microarrays-161748-Table S1 pearson_correlation_coefficients.xlsx
- Supplementary/microarrays-161748-Table S2 metadata for tested strains.xlsx
- Supplementary/microarrays-161748-Table S3 Outer-membrane proteins (OMP) probe sets.xlsx
