# Supplementary material for: Use of a Pan–Genomic DNA Microarray in Determination of the Phylogenetic Relatedness among Cronobacter spp. and Its Use as a Data Mining Tool to Understand Cronobacter Biology
Source: Microarrays (Basel). 2017 Mar 4;6(1):6. doi: 10.3390/microarrays6010006 (PMC5374366; doi:10.3390/microarrays6010006)
Supplement: Supplementary file 1 [file microarrays-06-00006-s001.zip › Supplementary/microarrays-161748-Table S1 pearson_correlation_coefficients.xlsx]

## Sheet: pearson_correlation
Supplemental Table S1. Pearson correlation analysis of 375 Cronobacter strains. Pearson correlation computation of all the samples was performed using R package in Bioconductor. As the correlation coefficient decreases from highest to lowest, the color changes from red to green respectively (19).
	207NC.sak	208NC.sak	254NC.sak	CconLMG26250	CDC1121-73A_2	Cdub 3-27b	Cdub Comp56A	Cdub2-14	Cdub464	Cdub5960-70	Cdub6-15Gb	Cdub6-3Gb	CdubCFS237	CdubE515C	CdubKW5b	CdubSun-1	Cfreundii576	CmalCI825	CmalJ160	CmalJ168BB	CmalMd25g	CmalMd99g	CmalSh41gB	Cmuy51329B	CmuyJ112	CmuyJ171	CmuyJ174	CmuyJ176	CmuyJ77	CmuyJ95	Comp100B	Comp101B	Comp102B	Comp103B	Comp104B	Comp105A	Comp106B	Comp107B	Comp108B	Comp109B	Comp110B	Comp111A	Comp112A2	Comp113B2	Comp114B2	Comp115B2	Comp116B2	Comp117B2	Comp118B2
207NC.sak	1	0.980235	0.825697	0.292999	0.83203	0.330448	0.305394	0.302976	0.290441	0.341322	0.347783	0.327088	0.305962	0.304028	0.478079	0.344332	0.388096	0.619177	0.648543	0.647248	0.511343	0.558776	0.662994	0.309572	0.377803	0.378036	0.381655	0.373122	0.374948	0.385072	0.349637	0.343371	0.356692	0.33455	0.337664	0.346255	0.353943	0.832402	0.805618	0.821156	0.835126	0.816397	0.82236	0.812453	0.790763	0.819408	0.822365	0.819166	0.823506
208NC.sak	0.980235	1	0.824911	0.289042	0.825236	0.330765	0.307543	0.301577	0.28837	0.341257	0.350475	0.325827	0.305305	0.303101	0.476761	0.344272	0.380161	0.612016	0.64453	0.647297	0.510596	0.554847	0.65964	0.309868	0.375941	0.374259	0.380289	0.36868	0.371155	0.38162	0.349099	0.344794	0.355453	0.334816	0.339509	0.345626	0.354007	0.830448	0.80969	0.824003	0.834619	0.818298	0.814107	0.804918	0.780462	0.816168	0.811697	0.815097	0.817174
254NC.sak	0.825697	0.824911	1	0.288945	0.816141	0.319105	0.301124	0.300613	0.290904	0.329124	0.336051	0.311648	0.29898	0.302616	0.478123	0.334626	0.391996	0.580806	0.620277	0.61542	0.464768	0.532401	0.633119	0.301709	0.370033	0.373159	0.376711	0.370523	0.369099	0.382514	0.333011	0.326304	0.341227	0.318699	0.320895	0.332252	0.339782	0.938371	0.905789	0.923639	0.939632	0.915917	0.922348	0.910937	0.884879	0.918466	0.916714	0.9199	0.922601
CconLMG26250	0.292999	0.289042	0.288945	1	0.296253	0.369849	0.34803	0.354078	0.327327	0.341408	0.332793	0.34308	0.358067	0.333989	0.319719	0.352157	0.414922	0.291586	0.332274	0.317886	0.165436	0.270493	0.31366	0.300571	0.385048	0.367692	0.366425	0.371438	0.367724	0.376422	0.357172	0.344677	0.363943	0.337142	0.337587	0.355922	0.359467	0.293374	0.26304	0.271171	0.293475	0.258282	0.305021	0.321777	0.302192	0.275925	0.313029	0.306954	0.296598
CDC1121-73A_2	0.83203	0.825236	0.816141	0.296253	1	0.329984	0.302738	0.323138	0.314191	0.344031	0.342625	0.329459	0.320606	0.313075	0.501718	0.350239	0.413477	0.640402	0.65767	0.644507	0.530394	0.594846	0.676904	0.316892	0.369062	0.383873	0.377615	0.393893	0.379939	0.380408	0.347983	0.336086	0.352891	0.327718	0.332074	0.352377	0.349107	0.830886	0.80353	0.8212	0.830229	0.814894	0.843659	0.820928	0.820799	0.832882	0.83638	0.811141	0.841197
Cdub 3-27b	0.330448	0.330765	0.319105	0.369849	0.329984	1	0.901424	0.909818	0.778406	0.829969	0.818399	0.843985	0.873687	0.792073	0.81874	0.83861	0.396234	0.332176	0.353146	0.338686	0.211444	0.298427	0.3534	0.46531	0.521972	0.526753	0.524539	0.511439	0.519545	0.519864	0.824489	0.813834	0.814451	0.813129	0.809231	0.817674	0.808326	0.324683	0.304741	0.305778	0.324523	0.294374	0.329495	0.349436	0.322824	0.305709	0.336554	0.333687	0.325076
Cdub Comp56A	0.305394	0.307543	0.301124	0.34803	0.302738	0.901424	1	0.877845	0.763863	0.832329	0.813471	0.809756	0.867892	0.780675	0.803775	0.797098	0.363499	0.297118	0.326164	0.328366	0.194543	0.28969	0.304359	0.445585	0.519754	0.507555	0.508726	0.484848	0.495002	0.511342	0.822721	0.8287	0.821429	0.834025	0.825447	0.8194	0.816393	0.312542	0.2964	0.302889	0.316125	0.289281	0.311084	0.329437	0.307496	0.296791	0.316661	0.325205	0.310075
Cdub2-14	0.302976	0.301577	0.300613	0.354078	0.323138	0.909818	0.877845	1	0.805975	0.815054	0.781522	0.815495	0.879582	0.797958	0.802666	0.818842	0.40836	0.323695	0.337228	0.31265	0.20771	0.310088	0.341916	0.457211	0.493556	0.510021	0.501001	0.507804	0.511263	0.488059	0.791589	0.776041	0.779039	0.779308	0.77485	0.792678	0.767242	0.301181	0.283294	0.282763	0.300621	0.274512	0.316361	0.332545	0.313715	0.28811	0.322655	0.30691	0.31065
Cdub464	0.290441	0.28837	0.290904	0.327327	0.314191	0.778406	0.763863	0.805975	1	0.819841	0.818129	0.843	0.778658	0.959755	0.708808	0.827557	0.414284	0.311335	0.336784	0.316089	0.194791	0.318045	0.333314	0.446805	0.497709	0.498414	0.495448	0.499551	0.498406	0.477838	0.820835	0.803181	0.808957	0.808491	0.8046	0.825701	0.796055	0.292977	0.270557	0.273134	0.291431	0.26309	0.309165	0.323509	0.304057	0.278318	0.312844	0.297776	0.303132
Cdub5960-70	0.341322	0.341257	0.329124	0.341408	0.344031	0.829969	0.832329	0.815054	0.819841	1	0.843897	0.866817	0.825866	0.82725	0.766481	0.877325	0.413432	0.342774	0.3585	0.352155	0.220226	0.315664	0.350898	0.476431	0.537967	0.553938	0.55221	0.540506	0.539717	0.550418	0.873804	0.864285	0.868899	0.86698	0.862353	0.873339	0.85985	0.34414	0.318488	0.324909	0.343763	0.311234	0.350011	0.367317	0.342948	0.324635	0.356284	0.353084	0.345496
Cdub6-15Gb	0.347783	0.350475	0.336051	0.332793	0.342625	0.818399	0.813471	0.781522	0.818129	0.843897	1	0.858743	0.781799	0.841908	0.736383	0.83997	0.375732	0.335468	0.34676	0.339264	0.231111	0.298812	0.347847	0.468709	0.518427	0.522255	0.532432	0.512406	0.52034	0.520954	0.845826	0.849982	0.835483	0.846171	0.845086	0.836456	0.838269	0.343673	0.330215	0.328172	0.344307	0.320419	0.341786	0.362776	0.33476	0.324809	0.348168	0.353388	0.338807
Cdub6-3Gb	0.327088	0.325827	0.311648	0.34308	0.329459	0.843985	0.809756	0.815495	0.843	0.866817	0.858743	1	0.802941	0.851133	0.754227	0.870284	0.416808	0.332635	0.348346	0.335521	0.210643	0.298055	0.3527	0.468506	0.531851	0.544232	0.53456	0.525116	0.523237	0.524658	0.868413	0.857804	0.858233	0.860866	0.852465	0.86297	0.850198	0.32292	0.301618	0.305008	0.323035	0.29445	0.332609	0.351382	0.329942	0.306193	0.341072	0.334939	0.328592
CdubCFS237	0.305962	0.305305	0.29898	0.358067	0.320606	0.873687	0.867892	0.879582	0.778658	0.825866	0.781799	0.802941	1	0.778348	0.818559	0.809015	0.397841	0.313338	0.327384	0.310126	0.201945	0.301267	0.324435	0.454321	0.496759	0.5182	0.507259	0.515229	0.514943	0.504248	0.798694	0.783977	0.789718	0.787984	0.78168	0.799084	0.778322	0.313791	0.293541	0.296888	0.31385	0.285965	0.32418	0.341416	0.321992	0.298317	0.330915	0.321947	0.319792
CdubE515C	0.304028	0.303101	0.302616	0.333989	0.313075	0.792073	0.780675	0.797958	0.959755	0.82725	0.841908	0.851133	0.778348	1	0.720009	0.840539	0.405583	0.312505	0.345342	0.327754	0.192371	0.304858	0.334649	0.448384	0.51284	0.504371	0.50771	0.495366	0.50936	0.494254	0.837771	0.824835	0.828189	0.829186	0.82339	0.834073	0.817132	0.300094	0.278025	0.281494	0.300592	0.27157	0.310316	0.328329	0.302213	0.283004	0.315389	0.308887	0.304511
CdubKW5b	0.478079	0.476761	0.478123	0.319719	0.501718	0.81874	0.803775	0.802666	0.708808	0.766481	0.736383	0.754227	0.818559	0.720009	1	0.755646	0.38788	0.387564	0.410803	0.399679	0.264832	0.357836	0.414146	0.397419	0.465305	0.48965	0.478749	0.473282	0.467566	0.480235	0.750358	0.739641	0.748974	0.739071	0.735182	0.74786	0.741241	0.487203	0.468599	0.476879	0.490788	0.46719	0.497004	0.501008	0.485539	0.479642	0.502973	0.488837	0.495183
CdubSun-1	0.344332	0.344272	0.334626	0.352157	0.350239	0.83861	0.797098	0.818842	0.827557	0.877325	0.83997	0.870284	0.809015	0.840539	0.755646	1	0.414556	0.351342	0.376108	0.359159	0.2233	0.323854	0.374754	0.473809	0.537111	0.544348	0.542593	0.53832	0.534783	0.531945	0.88459	0.871532	0.875861	0.869337	0.868144	0.881576	0.863909	0.338716	0.316525	0.319496	0.337738	0.308428	0.34903	0.366861	0.342352	0.319911	0.355566	0.347618	0.342495
Cfreundii576	0.388096	0.380161	0.391996	0.414922	0.413477	0.396234	0.363499	0.40836	0.414284	0.413432	0.375732	0.416808	0.397841	0.405583	0.38788	0.414556	1	0.420297	0.425534	0.393274	0.261311	0.398982	0.422416	0.36456	0.431247	0.449592	0.423881	0.466803	0.436924	0.421925	0.407618	0.385869	0.408953	0.379425	0.371592	0.4105	0.402032	0.398149	0.355508	0.37108	0.398886	0.354846	0.428403	0.439113	0.427374	0.383508	0.435324	0.408158	0.419866
CmalCI825	0.619177	0.612016	0.580806	0.291586	0.640402	0.332176	0.297118	0.323695	0.311335	0.342774	0.335468	0.332635	0.313338	0.312505	0.387564	0.351342	0.420297	1	0.839642	0.821267	0.82402	0.778155	0.797766	0.315785	0.366614	0.379705	0.372684	0.382288	0.370172	0.365322	0.342315	0.32878	0.342743	0.321827	0.325163	0.340523	0.339098	0.590069	0.569194	0.57738	0.590842	0.572652	0.599051	0.600764	0.587919	0.586341	0.604124	0.586208	0.597426
CmalJ160	0.648543	0.64453	0.620277	0.332274	0.65767	0.353146	0.326164	0.337228	0.336784	0.3585	0.34676	0.348346	0.327384	0.345342	0.410803	0.376108	0.425534	0.839642	1	0.958702	0.717489	0.79582	0.833908	0.330226	0.411448	0.39429	0.400855	0.39791	0.403086	0.402499	0.38222	0.37104	0.385255	0.359869	0.363939	0.379622	0.382045	0.619009	0.59165	0.600821	0.618779	0.593857	0.621106	0.626676	0.60206	0.603926	0.625757	0.616627	0.618182
CmalJ168BB	0.647248	0.647297	0.61542	0.317886	0.644507	0.338686	0.328366	0.31265	0.316089	0.352155	0.339264	0.335521	0.310126	0.327754	0.399679	0.359159	0.393274	0.821267	0.958702	1	0.715866	0.772499	0.812547	0.319558	0.411637	0.384642	0.39441	0.378073	0.384832	0.401011	0.375263	0.369611	0.38335	0.360527	0.3658	0.374171	0.381005	0.620362	0.595284	0.60861	0.621917	0.597278	0.612174	0.617367	0.593605	0.605948	0.614633	0.620109	0.612208
CmalMd25g	0.511343	0.510596	0.464768	0.165436	0.530394	0.211444	0.194543	0.20771	0.194791	0.220226	0.231111	0.210643	0.201945	0.192371	0.264832	0.2233	0.261311	0.82402	0.717489	0.715866	1	0.78953	0.701056	0.249243	0.23251	0.248745	0.244547	0.250611	0.242833	0.230902	0.218218	0.212766	0.21112	0.210499	0.217006	0.216264	0.210702	0.486441	0.511284	0.500235	0.488246	0.514252	0.484819	0.474397	0.490502	0.512766	0.48254	0.47578	0.495153
CmalMd99g	0.558776	0.554847	0.532401	0.270493	0.594846	0.298427	0.28969	0.310088	0.318045	0.315664	0.298812	0.298055	0.301267	0.304858	0.357836	0.323854	0.398982	0.778155	0.79582	0.772499	0.78953	1	0.768329	0.32757	0.340756	0.341877	0.340038	0.370069	0.349401	0.328285	0.31887	0.302984	0.311487	0.297357	0.30209	0.321813	0.307743	0.549414	0.546329	0.546672	0.548253	0.550767	0.565672	0.554712	0.564632	0.563146	0.565045	0.536302	0.567222
CmalSh41gB	0.662994	0.65964	0.633119	0.31366	0.676904	0.3534	0.304359	0.341916	0.333314	0.350898	0.347847	0.3527	0.324435	0.334649	0.414146	0.374754	0.422416	0.797766	0.833908	0.812547	0.701056	0.768329	1	0.344022	0.396347	0.393971	0.397869	0.403268	0.403296	0.393783	0.365444	0.350925	0.364309	0.340587	0.345991	0.362354	0.360644	0.633898	0.615412	0.618813	0.631381	0.616865	0.639461	0.636323	0.622055	0.627927	0.641862	0.622852	0.637352
Cmuy51329B	0.309572	0.309868	0.301709	0.300571	0.316892	0.46531	0.445585	0.457211	0.446805	0.476431	0.468709	0.468506	0.454321	0.448384	0.397419	0.473809	0.36456	0.315785	0.330226	0.319558	0.249243	0.32757	0.344022	1	0.833278	0.84136	0.848443	0.856114	0.868763	0.826084	0.482831	0.470935	0.472531	0.467227	0.471789	0.479954	0.468636	0.308813	0.312362	0.302691	0.310202	0.29877	0.31377	0.329074	0.318109	0.305393	0.314416	0.316106	0.312832
CmuyJ112	0.377803	0.375941	0.370033	0.385048	0.369062	0.521972	0.519754	0.493556	0.497709	0.537967	0.518427	0.531851	0.496759	0.51284	0.465305	0.537111	0.431247	0.366614	0.411448	0.411637	0.23251	0.340756	0.396347	0.833278	1	0.894501	0.906957	0.862708	0.887601	0.905729	0.566425	0.558004	0.571982	0.551301	0.551145	0.562761	0.567281	0.372037	0.341742	0.353092	0.373591	0.335392	0.375292	0.391257	0.3671	0.34943	0.380766	0.384823	0.371152
CmuyJ171	0.378036	0.374259	0.373159	0.367692	0.383873	0.526753	0.507555	0.510021	0.498414	0.553938	0.522255	0.544232	0.5182	0.504371	0.48965	0.544348	0.449592	0.379705	0.39429	0.384642	0.248745	0.341877	0.393971	0.84136	0.894501	1	0.906105	0.891255	0.889394	0.898882	0.553035	0.538278	0.554675	0.531852	0.530219	0.549398	0.546285	0.380437	0.351648	0.360353	0.381629	0.344568	0.390836	0.404213	0.384885	0.361364	0.397927	0.393044	0.385303
CmuyJ174	0.381655	0.380289	0.376711	0.366425	0.377615	0.524539	0.508726	0.501001	0.495448	0.55221	0.532432	0.53456	0.507259	0.50771	0.478749	0.542593	0.423881	0.372684	0.400855	0.39441	0.244547	0.340038	0.397869	0.848443	0.906957	0.906105	1	0.875267	0.898139	0.912394	0.555641	0.546802	0.556412	0.53808	0.539819	0.552041	0.553344	0.379219	0.352792	0.359023	0.378909	0.345919	0.383102	0.398299	0.374577	0.357282	0.386899	0.390754	0.377396
CmuyJ176	0.373122	0.36868	0.370523	0.371438	0.393893	0.511439	0.484848	0.507804	0.499551	0.540506	0.512406	0.525116	0.515229	0.495366	0.473282	0.53832	0.466803	0.382288	0.39791	0.378073	0.250611	0.370069	0.403268	0.856114	0.862708	0.891255	0.875267	1	0.884213	0.867911	0.536003	0.517223	0.53237	0.509846	0.510173	0.535285	0.525908	0.377916	0.348821	0.356081	0.378234	0.342179	0.394914	0.408221	0.391118	0.361346	0.40141	0.386977	0.387589
CmuyJ77	0.374948	0.371155	0.369099	0.367724	0.379939	0.519545	0.495002	0.511263	0.498406	0.539717	0.52034	0.523237	0.514943	0.50936	0.467566	0.534783	0.436924	0.370172	0.403086	0.384832	0.242833	0.349401	0.403296	0.868763	0.887601	0.889394	0.898139	0.884213	1	0.90382	0.540594	0.526011	0.537849	0.516666	0.517377	0.535523	0.532324	0.369593	0.343819	0.348613	0.37064	0.33637	0.380101	0.395882	0.372064	0.35129	0.384998	0.379953	0.372758
CmuyJ95	0.385072	0.38162	0.382514	0.376422	0.380408	0.519864	0.511342	0.488059	0.477838	0.550418	0.520954	0.524658	0.504248	0.494254	0.480235	0.531945	0.421925	0.365322	0.402499	0.401011	0.230902	0.328285	0.393783	0.826084	0.905729	0.898882	0.912394	0.867911	0.90382	1	0.547832	0.540564	0.555791	0.532301	0.532031	0.543545	0.551205	0.382166	0.349266	0.361369	0.383518	0.343152	0.386474	0.403346	0.37694	0.356867	0.391625	0.398725	0.379862
Comp100B	0.349637	0.349099	0.333011	0.357172	0.347983	0.824489	0.822721	0.791589	0.820835	0.873804	0.845826	0.868413	0.798694	0.837771	0.750358	0.88459	0.407618	0.342315	0.38222	0.375263	0.218218	0.31887	0.365444	0.482831	0.566425	0.553035	0.555641	0.536003	0.540594	0.547832	1	0.972444	0.976231	0.972782	0.968921	0.970714	0.967248	0.345438	0.321337	0.328097	0.345717	0.314273	0.348559	0.367304	0.341619	0.324342	0.356145	0.355689	0.34486
Comp101B	0.343371	0.344794	0.326304	0.344677	0.336086	0.813834	0.8287	0.776041	0.803181	0.864285	0.849982	0.857804	0.783977	0.824835	0.739641	0.871532	0.385869	0.32878	0.37104	0.369611	0.212766	0.302984	0.350925	0.470935	0.558004	0.538278	0.546802	0.517223	0.526011	0.540564	0.972444	1	0.972946	0.979666	0.977546	0.964324	0.971788	0.336386	0.3172	0.322822	0.338196	0.309785	0.335767	0.355159	0.328923	0.31559	0.341896	0.348771	0.332755
Comp102B	0.356692	0.355453	0.341227	0.363943	0.352891	0.814451	0.821429	0.779039	0.808957	0.868899	0.835483	0.858233	0.789718	0.828189	0.748974	0.875861	0.408953	0.342743	0.385255	0.38335	0.21112	0.311487	0.364309	0.472531	0.571982	0.554675	0.556412	0.53237	0.537849	0.555791	0.976231	0.972946	1	0.96969	0.965333	0.971288	0.96995	0.351093	0.323244	0.334003	0.352833	0.316961	0.356034	0.375093	0.348335	0.328736	0.364429	0.366631	0.350414
Comp103B	0.33455	0.334816	0.318699	0.337142	0.327718	0.813129	0.834025	0.779308	0.808491	0.86698	0.846171	0.860866	0.787984	0.829186	0.739071	0.869337	0.379425	0.321827	0.359869	0.360527	0.210499	0.297357	0.340587	0.467227	0.551301	0.531852	0.53808	0.509846	0.516666	0.532301	0.972782	0.979666	0.96969	1	0.978032	0.963391	0.966931	0.330466	0.311564	0.318806	0.332085	0.305219	0.329902	0.348839	0.32597	0.311942	0.336997	0.343087	0.327693
Comp104B	0.337664	0.339509	0.320895	0.337587	0.332074	0.809231	0.825447	0.77485	0.8046	0.862353	0.845086	0.852465	0.78168	0.82339	0.735182	0.868144	0.371592	0.325163	0.363939	0.3658	0.217006	0.30209	0.345991	0.471789	0.551145	0.530219	0.539819	0.510173	0.517377	0.532031	0.968921	0.977546	0.965333	0.978032	1	0.964481	0.964812	0.333149	0.316685	0.321974	0.334756	0.30879	0.332884	0.349803	0.327205	0.315764	0.336728	0.343341	0.330569
Comp105A	0.346255	0.345626	0.332252	0.355922	0.352377	0.817674	0.8194	0.792678	0.825701	0.873339	0.836456	0.86297	0.799084	0.834073	0.74786	0.881576	0.4105	0.340523	0.379622	0.374171	0.216264	0.321813	0.362354	0.479954	0.562761	0.549398	0.552041	0.535285	0.535523	0.543545	0.970714	0.964324	0.971288	0.963391	0.964481	1	0.962853	0.34593	0.319184	0.328215	0.345401	0.311012	0.353751	0.368501	0.347722	0.326058	0.356586	0.355388	0.349172
Comp106B	0.353943	0.354007	0.339782	0.359467	0.349107	0.808326	0.816393	0.767242	0.796055	0.85985	0.838269	0.850198	0.778322	0.817132	0.741241	0.863909	0.402032	0.339098	0.382045	0.381005	0.210702	0.307743	0.360644	0.468636	0.567281	0.546285	0.553344	0.525908	0.532324	0.551205	0.967248	0.971788	0.96995	0.966931	0.964812	0.962853	1	0.35172	0.322679	0.332572	0.350723	0.315159	0.350907	0.371016	0.343183	0.325411	0.356316	0.361866	0.347296
Comp107B	0.832402	0.830448	0.938371	0.293374	0.830886	0.324683	0.312542	0.301181	0.292977	0.34414	0.343673	0.32292	0.313791	0.300094	0.487203	0.338716	0.398149	0.590069	0.619009	0.620362	0.486441	0.549414	0.633898	0.308813	0.372037	0.380437	0.379219	0.377916	0.369593	0.382166	0.345438	0.336386	0.351093	0.330466	0.333149	0.34593	0.35172	1	0.947912	0.969052	0.978096	0.957666	0.963661	0.94858	0.931879	0.96316	0.955674	0.955898	0.968035
Comp108B	0.805618	0.80969	0.905789	0.26304	0.80353	0.304741	0.2964	0.283294	0.270557	0.318488	0.330215	0.301618	0.293541	0.278025	0.468599	0.316525	0.355508	0.569194	0.59165	0.595284	0.511284	0.546329	0.615412	0.312362	0.341742	0.351648	0.352792	0.348821	0.343819	0.349266	0.321337	0.3172	0.323244	0.311564	0.316685	0.319184	0.322679	0.947912	1	0.960682	0.952056	0.969769	0.927085	0.928996	0.92884	0.957027	0.917424	0.944285	0.939986
Comp109B	0.821156	0.824003	0.923639	0.271171	0.8212	0.305778	0.302889	0.282763	0.273134	0.324909	0.328172	0.305008	0.296888	0.281494	0.476879	0.319496	0.37108	0.57738	0.600821	0.60861	0.500235	0.546672	0.618813	0.302691	0.353092	0.360353	0.359023	0.356081	0.348613	0.361369	0.328097	0.322822	0.334003	0.318806	0.321974	0.328215	0.332572	0.969052	0.960682	1	0.977553	0.974967	0.953	0.931381	0.931433	0.973369	0.941501	0.947891	0.962993
Comp110B	0.835126	0.834619	0.939632	0.293475	0.830229	0.324523	0.316125	0.300621	0.291431	0.343763	0.344307	0.323035	0.31385	0.300592	0.490788	0.337738	0.398886	0.590842	0.618779	0.621917	0.488246	0.548253	0.631381	0.310202	0.373591	0.381629	0.378909	0.378234	0.37064	0.383518	0.345717	0.338196	0.352833	0.332085	0.334756	0.345401	0.350723	0.978096	0.952056	0.977553	1	0.9653	0.965017	0.951079	0.933793	0.968871	0.958181	0.963756	0.970531
Comp111A	0.816397	0.818298	0.915917	0.258282	0.814894	0.294374	0.289281	0.274512	0.26309	0.311234	0.320419	0.29445	0.285965	0.27157	0.46719	0.308428	0.354846	0.572652	0.593857	0.597278	0.514252	0.550767	0.616865	0.29877	0.335392	0.344568	0.345919	0.342179	0.33637	0.343152	0.314273	0.309785	0.316961	0.305219	0.30879	0.311012	0.315159	0.957666	0.969769	0.974967	0.9653	1	0.941118	0.919176	0.924659	0.972138	0.931513	0.936145	0.953524
Comp112A2	0.82236	0.814107	0.922348	0.305021	0.843659	0.329495	0.311084	0.316361	0.309165	0.350011	0.341786	0.332609	0.32418	0.310316	0.497004	0.34903	0.428403	0.599051	0.621106	0.612174	0.484819	0.565672	0.639461	0.31377	0.375292	0.390836	0.383102	0.394914	0.380101	0.386474	0.348559	0.335767	0.356034	0.329902	0.332884	0.353751	0.350907	0.963661	0.927085	0.953	0.965017	0.941118	1	0.957747	0.956155	0.964478	0.976312	0.949114	0.978909
Comp113B2	0.812453	0.804918	0.910937	0.321777	0.820928	0.349436	0.329437	0.332545	0.323509	0.367317	0.362776	0.351382	0.341416	0.328329	0.501008	0.366861	0.439113	0.600764	0.626676	0.617367	0.474397	0.554712	0.636323	0.329074	0.391257	0.404213	0.398299	0.408221	0.395882	0.403346	0.367304	0.355159	0.375093	0.348839	0.349803	0.368501	0.371016	0.94858	0.928996	0.931381	0.951079	0.919176	0.957747	1	0.959046	0.934751	0.956824	0.972177	0.951518
Comp114B2	0.790763	0.780462	0.884879	0.302192	0.820799	0.322824	0.307496	0.313715	0.304057	0.342948	0.33476	0.329942	0.321992	0.302213	0.485539	0.342352	0.427374	0.587919	0.60206	0.593605	0.490502	0.564632	0.622055	0.318109	0.3671	0.384885	0.374577	0.391118	0.372064	0.37694	0.341619	0.328923	0.348335	0.32597	0.327205	0.347722	0.343183	0.931879	0.92884	0.931433	0.933793	0.924659	0.956155	0.959046	1	0.948508	0.947632	0.951038	0.954223
Comp115B2	0.819408	0.816168	0.918466	0.275925	0.832882	0.305709	0.296791	0.28811	0.278318	0.324635	0.324809	0.306193	0.298317	0.283004	0.479642	0.319911	0.383508	0.586341	0.603926	0.605948	0.512766	0.563146	0.627927	0.305393	0.34943	0.361364	0.357282	0.361346	0.35129	0.356867	0.324342	0.31559	0.328736	0.311942	0.315764	0.326058	0.325411	0.96316	0.957027	0.973369	0.968871	0.972138	0.964478	0.934751	0.948508	1	0.953353	0.942967	0.974123
Comp116B2	0.822365	0.811697	0.916714	0.313029	0.83638	0.336554	0.316661	0.322655	0.312844	0.356284	0.348168	0.341072	0.330915	0.315389	0.502973	0.355566	0.435324	0.604124	0.625757	0.614633	0.48254	0.565045	0.641862	0.314416	0.380766	0.397927	0.386899	0.40141	0.384998	0.391625	0.356145	0.341896	0.364429	0.336997	0.336728	0.356586	0.356316	0.955674	0.917424	0.941501	0.958181	0.931513	0.976312	0.956824	0.947632	0.953353	1	0.946882	0.969048
Comp117B2	0.819166	0.815097	0.9199	0.306954	0.811141	0.333687	0.325205	0.30691	0.297776	0.353084	0.353388	0.334939	0.321947	0.308887	0.488837	0.347618	0.408158	0.586208	0.616627	0.620109	0.47578	0.536302	0.622852	0.316106	0.384823	0.393044	0.390754	0.386977	0.379953	0.398725	0.355689	0.348771	0.366631	0.343087	0.343341	0.355388	0.361866	0.955898	0.944285	0.947891	0.963756	0.936145	0.949114	0.972177	0.951038	0.942967	0.946882	1	0.949173
Comp118B2	0.823506	0.817174	0.922601	0.296598	0.841197	0.325076	0.310075	0.31065	0.303132	0.345496	0.338807	0.328592	0.319792	0.304511	0.495183	0.342495	0.419866	0.597426	0.618182	0.612208	0.495153	0.567222	0.637352	0.312832	0.371152	0.385303	0.377396	0.387589	0.372758	0.379862	0.34486	0.332755	0.350414	0.327693	0.330569	0.349172	0.347296	0.968035	0.939986	0.962993	0.970531	0.953524	0.978909	0.951518	0.954223	0.974123	0.969048	0.949173	1
Comp119B2	0.822311	0.821727	0.922349	0.273995	0.826322	0.302854	0.298972	0.281763	0.270684	0.321488	0.323524	0.303666	0.293167	0.278641	0.477429	0.315652	0.379202	0.581008	0.601978	0.608224	0.506078	0.552636	0.622372	0.297257	0.350654	0.358871	0.355627	0.35519	0.346607	0.359139	0.32277	0.317198	0.32992	0.313255	0.315301	0.322992	0.326124	0.965844	0.957419	0.979261	0.973416	0.973511	0.959806	0.932526	0.940631	0.981077	0.950015	0.947741	0.970275
Comp125B	0.831904	0.832963	0.935721	0.29529	0.827849	0.332068	0.31781	0.308712	0.299004	0.349869	0.349262	0.330714	0.320751	0.30697	0.493944	0.3446	0.406697	0.594535	0.621452	0.622415	0.487401	0.552086	0.638141	0.316758	0.377075	0.38661	0.383703	0.384695	0.376231	0.385116	0.349822	0.341071	0.355749	0.333784	0.336542	0.348806	0.35346	0.974869	0.948026	0.967843	0.97869	0.95666	0.961472	0.949021	0.927006	0.962437	0.956406	0.954993	0.967434
Comp126B	0.833926	0.835494	0.938056	0.284635	0.822217	0.31882	0.30717	0.292656	0.282711	0.33479	0.339628	0.318967	0.304838	0.293402	0.48324	0.331931	0.390101	0.585418	0.614519	0.61665	0.490299	0.543106	0.630017	0.306081	0.366807	0.375123	0.372684	0.370675	0.364383	0.376473	0.33766	0.331636	0.344156	0.325854	0.326271	0.334167	0.342267	0.973146	0.955007	0.973406	0.978596	0.967432	0.954307	0.943049	0.925718	0.963215	0.952112	0.955237	0.961227
Comp128A	0.822598	0.821113	0.806293	0.301106	0.830635	0.340177	0.318176	0.326465	0.315266	0.353885	0.34376	0.338898	0.316479	0.322914	0.493674	0.357345	0.419383	0.615638	0.643434	0.644987	0.498253	0.561162	0.662713	0.319081	0.389838	0.387713	0.386914	0.384493	0.376329	0.388826	0.357217	0.349948	0.364223	0.341151	0.345325	0.359193	0.363062	0.815991	0.793708	0.808783	0.818511	0.798192	0.812261	0.80615	0.792087	0.810056	0.807882	0.805073	0.816399
Comp2A1	0.819088	0.812251	0.803544	0.3064	0.83691	0.341176	0.308839	0.332648	0.319156	0.351442	0.332462	0.344543	0.31851	0.323716	0.491083	0.363459	0.426752	0.615969	0.65622	0.644275	0.491097	0.567211	0.671923	0.315374	0.386501	0.388544	0.386218	0.389759	0.380618	0.384884	0.357975	0.347109	0.363192	0.338582	0.34166	0.361687	0.361398	0.807362	0.778201	0.793627	0.805627	0.7845	0.812533	0.802893	0.79261	0.799493	0.808255	0.793354	0.811961
Comp89A	0.486565	0.481525	0.456745	0.289446	0.493317	0.3137	0.293088	0.297814	0.298521	0.329007	0.327059	0.319275	0.303531	0.298315	0.313828	0.331382	0.406884	0.494777	0.515409	0.500207	0.397425	0.471082	0.516092	0.309184	0.361936	0.36996	0.362069	0.377	0.365754	0.356937	0.338607	0.325539	0.338502	0.31788	0.319124	0.335448	0.338151	0.470019	0.458533	0.45575	0.469552	0.452524	0.478781	0.492681	0.476441	0.462813	0.484789	0.476529	0.475888
Comp90B	0.495998	0.492495	0.470782	0.308996	0.49656	0.330417	0.315617	0.313512	0.315659	0.352441	0.336361	0.335767	0.32352	0.318479	0.338192	0.352898	0.415876	0.491618	0.533368	0.520873	0.377159	0.471231	0.523467	0.319623	0.385593	0.390292	0.385807	0.393532	0.385919	0.383222	0.361192	0.350083	0.363937	0.341132	0.343432	0.360193	0.365181	0.48276	0.464013	0.464485	0.481311	0.457473	0.488475	0.5038	0.479928	0.467903	0.493109	0.488102	0.484151
Comp91B	0.352912	0.352027	0.339797	0.364941	0.354407	0.820601	0.813155	0.790519	0.819489	0.870379	0.839647	0.864849	0.795713	0.835839	0.749673	0.883525	0.418544	0.345918	0.385831	0.377734	0.214729	0.320055	0.370869	0.479415	0.566278	0.553678	0.556001	0.539337	0.541439	0.549729	0.973677	0.962821	0.967526	0.964144	0.960188	0.969801	0.96566	0.349723	0.320823	0.329245	0.348915	0.312915	0.354655	0.37402	0.346973	0.325694	0.359919	0.360025	0.350599
Comp92A	0.345654	0.343803	0.330051	0.356396	0.350225	0.824077	0.816536	0.803396	0.832887	0.875129	0.839563	0.870984	0.805437	0.844697	0.751938	0.889439	0.412632	0.342823	0.379936	0.36915	0.218357	0.323194	0.366736	0.483351	0.558988	0.549046	0.54989	0.537626	0.537807	0.539634	0.976729	0.959328	0.967904	0.964022	0.958241	0.968454	0.953089	0.341268	0.318317	0.324913	0.342249	0.31207	0.349657	0.367793	0.34481	0.32401	0.356622	0.352114	0.345193
Comp93B	0.325387	0.323072	0.320874	0.383546	0.332219	0.88117	0.874613	0.86367	0.791142	0.834035	0.808551	0.828333	0.867064	0.806195	0.792013	0.826834	0.406889	0.322491	0.35485	0.344259	0.193428	0.302912	0.336916	0.460343	0.534518	0.53398	0.534364	0.521831	0.530944	0.536341	0.833432	0.824916	0.83378	0.825586	0.819203	0.830801	0.823104	0.328166	0.301143	0.308605	0.327561	0.293352	0.336222	0.35578	0.331304	0.305927	0.34362	0.340962	0.329529
Comp94A	0.314374	0.31246	0.309754	0.372251	0.32137	0.878485	0.888087	0.862408	0.794757	0.83984	0.813671	0.828505	0.870652	0.808839	0.788291	0.825381	0.390839	0.31073	0.34091	0.334657	0.190362	0.293864	0.32309	0.45882	0.527434	0.525081	0.527487	0.510957	0.522001	0.528198	0.836909	0.831689	0.836666	0.835674	0.830777	0.839669	0.826081	0.318688	0.294097	0.303361	0.320035	0.287201	0.327549	0.343496	0.323415	0.300937	0.331576	0.332943	0.32166
Comp95B	0.818634	0.812369	0.914824	0.305953	0.829402	0.324038	0.303859	0.31366	0.308125	0.332798	0.331315	0.323487	0.311571	0.313974	0.476064	0.340107	0.413577	0.589472	0.627224	0.618595	0.480436	0.55554	0.638755	0.301313	0.375789	0.375129	0.367026	0.373232	0.372164	0.369479	0.34855	0.337116	0.35465	0.331592	0.334006	0.349741	0.348966	0.929833	0.901959	0.924143	0.933911	0.917148	0.942003	0.920148	0.914881	0.933119	0.938941	0.917584	0.939676
Comp96B	0.808978	0.813108	0.909459	0.282789	0.809878	0.309443	0.297245	0.296411	0.292015	0.316636	0.326257	0.30496	0.295727	0.299472	0.461561	0.321003	0.374711	0.568657	0.607631	0.609613	0.489791	0.5456	0.622298	0.301319	0.36037	0.353175	0.354114	0.348255	0.35225	0.350199	0.335046	0.329438	0.338172	0.322912	0.328598	0.335383	0.338341	0.928494	0.923757	0.933279	0.929875	0.933188	0.91189	0.891642	0.88635	0.929214	0.901101	0.901186	0.922246
Comp97A	0.347861	0.346628	0.333197	0.354907	0.345794	0.816814	0.827349	0.787235	0.817158	0.873803	0.837941	0.863557	0.796338	0.834603	0.74924	0.876633	0.402454	0.337985	0.377263	0.375417	0.213487	0.311214	0.358717	0.473415	0.562822	0.546782	0.547776	0.526877	0.531502	0.545245	0.977468	0.967769	0.979844	0.975975	0.967195	0.96897	0.962808	0.344181	0.319104	0.330326	0.346253	0.314264	0.349511	0.368108	0.344882	0.326221	0.357378	0.358484	0.344975
Comp98A	0.307484	0.309511	0.291476	0.311871	0.310549	0.810634	0.812448	0.796401	0.821735	0.854569	0.83505	0.858351	0.789701	0.82635	0.72445	0.867081	0.361311	0.30899	0.339578	0.329635	0.222808	0.305922	0.333281	0.477604	0.519965	0.50898	0.513718	0.499304	0.500003	0.493724	0.948229	0.945204	0.928336	0.952581	0.949542	0.942244	0.92376	0.306432	0.300999	0.296714	0.305459	0.290851	0.307929	0.324055	0.306925	0.295301	0.312387	0.310527	0.306852
Comp99A	0.359934	0.359633	0.345687	0.368063	0.355952	0.805761	0.813515	0.764983	0.796433	0.861264	0.832212	0.847545	0.779179	0.816923	0.742502	0.863071	0.410046	0.344444	0.388695	0.388486	0.210714	0.311638	0.365709	0.471993	0.574747	0.55503	0.560305	0.534376	0.539439	0.560743	0.970527	0.966381	0.975032	0.965229	0.963895	0.964137	0.97723	0.357374	0.325436	0.337506	0.35696	0.31832	0.358792	0.378767	0.350255	0.330516	0.364884	0.370297	0.354442
CQ111C.sak	0.925611	0.91948	0.812819	0.293235	0.846544	0.33269	0.294416	0.312602	0.303685	0.332492	0.338329	0.330036	0.304007	0.312777	0.489079	0.348987	0.408565	0.623696	0.656507	0.645901	0.508516	0.569617	0.675341	0.306457	0.369531	0.371808	0.371847	0.368544	0.367394	0.368246	0.34772	0.336702	0.351078	0.326684	0.329628	0.344821	0.347041	0.820157	0.795398	0.808408	0.820839	0.805215	0.818511	0.805309	0.789892	0.814694	0.818154	0.800888	0.821065
CQ112C.sak	0.793277	0.785889	0.892302	0.295049	0.814721	0.321213	0.297944	0.307089	0.30285	0.325804	0.32183	0.323	0.304877	0.301117	0.478716	0.335567	0.41986	0.577922	0.614551	0.609313	0.475627	0.554874	0.633833	0.304552	0.372512	0.370267	0.368051	0.373309	0.361857	0.368377	0.338245	0.325063	0.345606	0.321202	0.321583	0.341899	0.34054	0.912752	0.882428	0.90989	0.914083	0.898059	0.927009	0.899618	0.911569	0.920364	0.922619	0.895546	0.929351
CQ114C.sak	0.826904	0.831651	0.803144	0.259492	0.830244	0.298846	0.285161	0.287106	0.274963	0.309981	0.303609	0.300382	0.277359	0.283184	0.472175	0.318124	0.355692	0.595721	0.625356	0.633383	0.524271	0.561853	0.648101	0.297538	0.352113	0.347674	0.348669	0.339391	0.336725	0.347007	0.325267	0.324374	0.330514	0.316691	0.321864	0.323708	0.327497	0.820942	0.822845	0.834397	0.825769	0.835407	0.809313	0.786726	0.792839	0.830301	0.800037	0.800651	0.819889
CQ115C.sak	0.81885	0.824526	0.797735	0.258776	0.825895	0.297825	0.283377	0.28742	0.274542	0.310712	0.301564	0.299358	0.276572	0.282123	0.475114	0.314409	0.361402	0.592303	0.621464	0.628381	0.525452	0.561978	0.646067	0.297154	0.347729	0.34455	0.350183	0.337474	0.333757	0.345293	0.321587	0.320409	0.326211	0.31336	0.317413	0.320722	0.324466	0.81571	0.821772	0.831192	0.821989	0.832248	0.804819	0.784602	0.790646	0.82807	0.795604	0.79714	0.817178
CQ116C.sak	0.824498	0.817843	0.802494	0.298005	0.852748	0.323885	0.298369	0.321727	0.311556	0.341732	0.316826	0.33252	0.308981	0.311602	0.50058	0.34758	0.425747	0.620883	0.643519	0.638913	0.51077	0.585989	0.668077	0.30916	0.375712	0.382693	0.37559	0.380368	0.366554	0.375696	0.347148	0.336238	0.353701	0.329948	0.331602	0.349782	0.347672	0.821359	0.799265	0.82117	0.824898	0.81358	0.835227	0.809844	0.82192	0.83331	0.831506	0.805906	0.83931
CQ118E. hormaechei	0.404108	0.40178	0.427951	0.391748	0.404319	0.385318	0.377939	0.365418	0.378844	0.398614	0.389441	0.391761	0.371118	0.383105	0.367611	0.388982	0.591869	0.404504	0.409941	0.404093	0.268411	0.351292	0.395553	0.345643	0.432405	0.427823	0.418289	0.420114	0.413282	0.423212	0.407181	0.398289	0.414614	0.396508	0.388991	0.408948	0.412369	0.425704	0.390257	0.407726	0.428187	0.388892	0.435433	0.449074	0.431015	0.408242	0.44158	0.439504	0.433602
CQ119E.hormaechei	0.39817	0.39142	0.417763	0.398951	0.414829	0.386285	0.372456	0.373834	0.389391	0.405706	0.381555	0.405537	0.377265	0.387816	0.374382	0.398767	0.631205	0.416386	0.416239	0.401719	0.263854	0.365504	0.401977	0.343288	0.431234	0.440173	0.419759	0.438487	0.418915	0.425378	0.409365	0.391977	0.41735	0.391739	0.380637	0.412724	0.409511	0.427608	0.383381	0.405445	0.428123	0.385399	0.448927	0.458092	0.449566	0.411973	0.458046	0.444251	0.444358
CQ121C.sak	0.913134	0.904375	0.802865	0.292052	0.84792	0.325446	0.302058	0.303956	0.299725	0.333106	0.332638	0.328771	0.300941	0.305481	0.494443	0.340884	0.412996	0.617653	0.6435	0.644791	0.511569	0.569183	0.661323	0.302527	0.374891	0.376585	0.372131	0.367869	0.36121	0.372956	0.348273	0.339556	0.357249	0.332363	0.333295	0.348837	0.350168	0.82397	0.798248	0.82082	0.827908	0.812824	0.827303	0.808113	0.807292	0.828132	0.828452	0.81045	0.832138
CQ122C.sak	0.923454	0.908738	0.807286	0.301673	0.848177	0.33237	0.303527	0.309751	0.304698	0.340037	0.337563	0.333766	0.30696	0.312774	0.493831	0.349718	0.415657	0.6229	0.655779	0.651054	0.496298	0.562131	0.666	0.3012	0.382832	0.383636	0.381096	0.376788	0.371722	0.385894	0.355262	0.345182	0.365338	0.337327	0.337983	0.356172	0.358376	0.819856	0.782336	0.806671	0.82237	0.796586	0.826394	0.811028	0.798521	0.812696	0.829571	0.810892	0.823719
CQ123C.sak	0.923213	0.918006	0.808916	0.28167	0.833182	0.314155	0.294594	0.285245	0.279895	0.32634	0.325642	0.31443	0.284559	0.292066	0.477171	0.328139	0.383831	0.601219	0.637567	0.644409	0.493976	0.541271	0.648298	0.285586	0.368412	0.361226	0.368252	0.349064	0.349326	0.373418	0.339511	0.334474	0.349931	0.327576	0.328533	0.340042	0.34685	0.822423	0.792165	0.817924	0.826389	0.806812	0.814309	0.797467	0.787474	0.814138	0.810447	0.811426	0.817787
CQ124C.sak	0.920608	0.914043	0.805364	0.272526	0.836293	0.306771	0.288986	0.281165	0.275288	0.31991	0.318159	0.308118	0.279545	0.286975	0.476077	0.32243	0.378911	0.603355	0.63429	0.64029	0.508099	0.550863	0.648343	0.287966	0.359419	0.354568	0.360405	0.343925	0.343226	0.362755	0.332329	0.327744	0.341266	0.32095	0.322841	0.332422	0.33646	0.821011	0.801055	0.824743	0.82863	0.817648	0.816349	0.796417	0.794176	0.824567	0.813071	0.810347	0.821451
CQ125Citrosedlakii	0.387985	0.377188	0.409486	0.395375	0.400951	0.381136	0.360763	0.379766	0.383645	0.404174	0.370727	0.391352	0.377478	0.379306	0.372075	0.390193	0.642805	0.396279	0.396485	0.376776	0.233229	0.341429	0.388901	0.34288	0.427305	0.436515	0.422866	0.438354	0.418688	0.428759	0.396105	0.378712	0.40523	0.37402	0.366733	0.403955	0.3988	0.405948	0.357854	0.378568	0.407793	0.357364	0.433526	0.443887	0.428988	0.386192	0.439388	0.422474	0.423131
CQ126C.sak	0.925515	0.91281	0.809547	0.301779	0.848406	0.335538	0.304998	0.311928	0.306643	0.341287	0.339884	0.336548	0.308315	0.315011	0.494001	0.352352	0.418165	0.621536	0.65505	0.64864	0.495977	0.561282	0.665338	0.304608	0.383497	0.384269	0.382308	0.378035	0.372642	0.385132	0.358202	0.347904	0.366855	0.339224	0.339965	0.358353	0.361598	0.82298	0.78578	0.809778	0.825338	0.799422	0.826489	0.814035	0.79898	0.812467	0.828345	0.812849	0.825238
CQ127C.sak	0.928957	0.926635	0.810793	0.274928	0.833998	0.312449	0.293636	0.283337	0.277015	0.319429	0.325587	0.312304	0.282502	0.290247	0.476203	0.326591	0.378207	0.605579	0.63904	0.645424	0.507435	0.548472	0.651302	0.289325	0.363405	0.358417	0.361875	0.345635	0.347214	0.364496	0.336917	0.333261	0.345541	0.32565	0.326898	0.334507	0.340888	0.823645	0.803656	0.825598	0.830939	0.819469	0.8131	0.796779	0.788119	0.821272	0.812013	0.812217	0.818986
CQ128C.sak	0.909296	0.898349	0.806678	0.310727	0.845209	0.338675	0.311523	0.320271	0.316802	0.349631	0.334808	0.340475	0.317156	0.323179	0.500839	0.358392	0.423445	0.613823	0.658002	0.653667	0.483236	0.566322	0.66566	0.310219	0.390271	0.39033	0.388803	0.386426	0.380463	0.393204	0.364632	0.35341	0.374334	0.344263	0.348878	0.368813	0.368745	0.819946	0.779319	0.804991	0.819955	0.791705	0.827478	0.810048	0.798441	0.810622	0.824996	0.807372	0.824964
CQ13	0.942328	0.932442	0.822967	0.291396	0.844667	0.324506	0.301875	0.314613	0.303257	0.339827	0.342075	0.325166	0.315229	0.310344	0.487292	0.343267	0.414072	0.627358	0.644646	0.632523	0.521794	0.57536	0.664308	0.30762	0.371248	0.379425	0.380502	0.38159	0.382841	0.381002	0.341965	0.332777	0.34715	0.323781	0.325021	0.342252	0.34328	0.831265	0.805954	0.820638	0.83248	0.818074	0.83472	0.816951	0.809247	0.829621	0.830143	0.81636	0.837449
CQ135Csak	0.946383	0.95182	0.816609	0.28561	0.833834	0.3198	0.311887	0.292366	0.285049	0.339917	0.344982	0.319091	0.304939	0.293305	0.481532	0.334048	0.386925	0.611233	0.631357	0.641156	0.52009	0.561019	0.648937	0.309619	0.373215	0.374518	0.380939	0.37158	0.364344	0.382292	0.344701	0.340959	0.352363	0.332761	0.33785	0.347853	0.351466	0.842385	0.823792	0.844271	0.84727	0.834347	0.830299	0.813302	0.805407	0.837596	0.821354	0.826212	0.83874
CQ14	0.936766	0.927712	0.81361	0.280635	0.846964	0.314506	0.292357	0.302358	0.291306	0.330553	0.331707	0.316374	0.302067	0.296474	0.483319	0.333664	0.40163	0.629644	0.637108	0.627238	0.54024	0.585013	0.664849	0.30853	0.357718	0.369238	0.368035	0.373115	0.365348	0.364649	0.329727	0.320194	0.333573	0.312537	0.314959	0.329472	0.327131	0.827591	0.813641	0.8263	0.831078	0.827808	0.833369	0.811645	0.814576	0.83895	0.830768	0.810773	0.838567
CQ15	0.935983	0.929006	0.813098	0.28118	0.845156	0.31857	0.293041	0.306385	0.294227	0.333891	0.335226	0.32153	0.305352	0.299213	0.484891	0.33896	0.409298	0.63176	0.64076	0.628012	0.539352	0.586263	0.670529	0.31129	0.36074	0.373824	0.370592	0.377577	0.369223	0.367617	0.33393	0.323477	0.336802	0.315179	0.316933	0.331595	0.330206	0.826762	0.813143	0.824737	0.830335	0.826212	0.832391	0.812583	0.812693	0.834881	0.831231	0.810944	0.838611
CQ17C.sak	0.933551	0.934699	0.802855	0.252151	0.822132	0.291811	0.291161	0.27083	0.260525	0.311522	0.323054	0.292057	0.277448	0.272469	0.465648	0.307194	0.351697	0.603389	0.610533	0.623288	0.538692	0.556645	0.63412	0.295085	0.34435	0.34578	0.35096	0.339791	0.337845	0.351238	0.316655	0.316284	0.323099	0.310422	0.313073	0.313688	0.319797	0.824849	0.825964	0.839663	0.833466	0.841191	0.811943	0.791739	0.795621	0.837482	0.80628	0.810713	0.822666
CQ19C.sak	0.954048	0.955291	0.821056	0.288863	0.831263	0.322175	0.311813	0.297914	0.288733	0.342292	0.347549	0.32228	0.305623	0.300491	0.485542	0.337647	0.392638	0.617698	0.637308	0.642329	0.513919	0.556388	0.649173	0.306624	0.378125	0.379686	0.38193	0.375164	0.370334	0.387859	0.347361	0.343523	0.3563	0.335206	0.336414	0.34576	0.35377	0.835555	0.81154	0.834213	0.843285	0.824241	0.824137	0.814046	0.797448	0.825561	0.822412	0.82641	0.829496
CQ2	0.933339	0.920988	0.809287	0.288487	0.847338	0.323698	0.294354	0.316848	0.304048	0.337798	0.337444	0.325782	0.311791	0.307386	0.487541	0.345359	0.41753	0.636332	0.644228	0.625901	0.534439	0.594222	0.673478	0.317982	0.364142	0.37949	0.375467	0.388826	0.37729	0.370871	0.33696	0.324489	0.339318	0.315647	0.317135	0.335661	0.332573	0.821864	0.803175	0.813572	0.823407	0.815453	0.832467	0.812789	0.811566	0.827807	0.832957	0.803672	0.834676
CQ24C.sak	0.809584	0.80182	0.90714	0.313679	0.816152	0.334273	0.312627	0.314457	0.310985	0.341808	0.338621	0.332825	0.314645	0.316609	0.488067	0.348617	0.425579	0.586898	0.62992	0.62852	0.465288	0.548358	0.641151	0.310332	0.389906	0.383945	0.384753	0.384138	0.377169	0.390399	0.354048	0.342346	0.36363	0.337165	0.337276	0.355376	0.357776	0.919269	0.882642	0.909939	0.924836	0.895754	0.928551	0.91113	0.90015	0.917869	0.930134	0.911854	0.927811
CQ25C.sak	0.808876	0.799019	0.908459	0.315731	0.818056	0.337607	0.313681	0.31831	0.314265	0.343289	0.340258	0.336801	0.317128	0.319171	0.488878	0.352433	0.428652	0.587707	0.631321	0.626268	0.462273	0.547409	0.642525	0.311625	0.392137	0.385974	0.388089	0.387001	0.379634	0.392347	0.355812	0.344197	0.36606	0.338873	0.338825	0.358806	0.360995	0.920415	0.880612	0.907771	0.924395	0.893012	0.933001	0.916398	0.905086	0.915602	0.932324	0.91392	0.92939
CQ26Csak_FDACRONOa520845F_2	0.809787	0.803818	0.90865	0.290484	0.811188	0.316813	0.298522	0.295897	0.290057	0.321843	0.324822	0.31424	0.294293	0.299111	0.472806	0.32997	0.395037	0.579043	0.620277	0.621021	0.481583	0.54618	0.635123	0.303334	0.370562	0.360707	0.365905	0.359221	0.358567	0.368536	0.335724	0.326892	0.344094	0.323189	0.323477	0.334372	0.337328	0.920389	0.89818	0.924708	0.930241	0.915935	0.924847	0.90505	0.900669	0.928691	0.924377	0.912831	0.926554
CQ3	0.943441	0.93647	0.818421	0.283942	0.845696	0.321725	0.29295	0.308553	0.29531	0.333513	0.337847	0.322318	0.305723	0.301462	0.483897	0.341502	0.404838	0.632664	0.646412	0.631714	0.534156	0.583932	0.674093	0.312543	0.363692	0.375187	0.37384	0.378253	0.373868	0.370428	0.334533	0.323943	0.337182	0.314728	0.316461	0.331815	0.331514	0.827576	0.810386	0.819961	0.828376	0.82102	0.83142	0.813963	0.807185	0.829535	0.829871	0.810454	0.834016
CQ31C.sak	0.916874	0.904983	0.798372	0.286035	0.846874	0.316564	0.297992	0.307331	0.30016	0.337563	0.331731	0.322935	0.308428	0.297658	0.488087	0.336947	0.410159	0.621433	0.625483	0.620329	0.530208	0.585909	0.651898	0.311631	0.365537	0.38043	0.37387	0.383589	0.366062	0.372175	0.338033	0.326248	0.344474	0.320205	0.322915	0.344622	0.338537	0.82716	0.803314	0.823878	0.827055	0.817232	0.842271	0.813524	0.829625	0.837014	0.837188	0.810331	0.845801
CQ32C.sak	0.829569	0.821761	0.932339	0.30953	0.825067	0.334675	0.319013	0.309791	0.303426	0.347772	0.347771	0.332758	0.318626	0.313694	0.493251	0.350711	0.414994	0.593229	0.631005	0.628174	0.474101	0.552499	0.642198	0.31309	0.387121	0.388656	0.389407	0.386645	0.382879	0.396688	0.354657	0.344961	0.364823	0.339979	0.339104	0.353711	0.358441	0.948333	0.911088	0.938203	0.955802	0.927435	0.951176	0.938123	0.919792	0.940765	0.954544	0.944401	0.949816
CQ34C.sak	0.828485	0.826275	0.933386	0.290604	0.824212	0.322324	0.307668	0.298924	0.290606	0.331602	0.338091	0.318555	0.305013	0.299138	0.481301	0.336162	0.396986	0.586426	0.622789	0.620661	0.489132	0.555551	0.638915	0.314216	0.37236	0.374305	0.377003	0.373486	0.369988	0.379271	0.340577	0.333148	0.345941	0.327332	0.327576	0.33788	0.34351	0.95369	0.934397	0.952853	0.957665	0.949169	0.943008	0.92663	0.917869	0.950105	0.939687	0.935492	0.949298
CQ35C.sak	0.831238	0.83177	0.942897	0.295351	0.823956	0.332736	0.304828	0.30955	0.297107	0.337162	0.343935	0.324609	0.311331	0.306637	0.48076	0.347036	0.396511	0.591539	0.630848	0.622428	0.483169	0.554081	0.652111	0.316211	0.373088	0.376964	0.380078	0.376202	0.377288	0.38104	0.342296	0.333001	0.347369	0.325209	0.328699	0.339529	0.343393	0.948704	0.924652	0.938573	0.950038	0.933878	0.939782	0.92775	0.904655	0.937673	0.93782	0.929375	0.941568
CQ36C.sak	0.83	0.822381	0.936463	0.299387	0.833049	0.329894	0.303941	0.310875	0.30045	0.337286	0.339647	0.324988	0.312758	0.307059	0.483285	0.344134	0.408751	0.595571	0.629758	0.618381	0.484815	0.563256	0.649631	0.31641	0.37314	0.378929	0.379402	0.382812	0.378321	0.380938	0.341968	0.33017	0.346533	0.324462	0.325886	0.341176	0.342875	0.948971	0.919177	0.937946	0.950207	0.933186	0.953609	0.934937	0.923537	0.945874	0.950525	0.930013	0.95145
CQ37C.sak	0.836096	0.838056	0.951034	0.300331	0.815789	0.333776	0.31212	0.305542	0.295488	0.340703	0.34969	0.325015	0.311612	0.308724	0.480651	0.346437	0.395894	0.586124	0.631509	0.627676	0.471256	0.541559	0.644195	0.312666	0.380946	0.380467	0.386238	0.376727	0.379754	0.389776	0.34722	0.340965	0.353974	0.332436	0.334372	0.343712	0.353085	0.950572	0.920342	0.937613	0.953494	0.929512	0.931665	0.923096	0.892196	0.929292	0.928238	0.932611	0.933374
CQ38C.sak	0.825386	0.818508	0.929627	0.304214	0.827119	0.328697	0.31473	0.304975	0.297383	0.34219	0.340436	0.328259	0.313232	0.305542	0.489661	0.344108	0.413514	0.588517	0.623842	0.623873	0.476155	0.55196	0.637512	0.310837	0.383417	0.385869	0.384332	0.382203	0.376608	0.392428	0.347647	0.338475	0.358276	0.33369	0.332868	0.348706	0.351988	0.950629	0.916498	0.945053	0.956388	0.932166	0.955698	0.936505	0.927945	0.949861	0.954605	0.943375	0.957313
CQ39A_2	0.825579	0.816357	0.807358	0.305105	0.860945	0.335619	0.303277	0.323046	0.318166	0.348825	0.339844	0.337233	0.323137	0.317613	0.498353	0.356314	0.425214	0.626309	0.647975	0.633469	0.507032	0.587424	0.666477	0.317659	0.376148	0.387811	0.379262	0.3888	0.378186	0.379882	0.353494	0.340344	0.358853	0.33281	0.336249	0.35892	0.354888	0.824573	0.793747	0.813811	0.823812	0.806402	0.841919	0.818597	0.819645	0.825802	0.834354	0.80591	0.838164
CQ4	0.938728	0.932138	0.815029	0.286411	0.845895	0.32294	0.293715	0.312162	0.299438	0.335096	0.338496	0.323888	0.308679	0.303434	0.48507	0.343712	0.407834	0.633443	0.645395	0.62965	0.535404	0.586762	0.674293	0.314392	0.362794	0.376144	0.374685	0.380884	0.374968	0.369239	0.335642	0.324085	0.337747	0.314525	0.317802	0.333893	0.331729	0.825387	0.808935	0.81732	0.826604	0.819225	0.830855	0.811859	0.805909	0.828752	0.829258	0.80697	0.834176
CQ40C.sak	0.828111	0.821192	0.932777	0.299324	0.82533	0.334495	0.303833	0.317177	0.304477	0.339348	0.344376	0.326798	0.315503	0.312818	0.483577	0.349371	0.403367	0.594155	0.63121	0.616127	0.481824	0.560167	0.650202	0.320811	0.372584	0.378575	0.38034	0.383784	0.382261	0.380621	0.342952	0.331922	0.347362	0.324774	0.327399	0.340708	0.342995	0.937978	0.911393	0.924039	0.940613	0.921911	0.941721	0.929502	0.906621	0.930638	0.942676	0.921359	0.936976
CQ41C.mal	0.66199	0.658861	0.622122	0.314246	0.655034	0.355736	0.317608	0.334104	0.317665	0.36334	0.349766	0.352915	0.328641	0.326188	0.40979	0.3715	0.423236	0.846082	0.8707	0.859664	0.725133	0.76191	0.81665	0.324418	0.401069	0.400643	0.398203	0.394841	0.393914	0.395782	0.369797	0.360034	0.373262	0.349962	0.353397	0.367877	0.37219	0.62822	0.601342	0.609556	0.62684	0.601776	0.62813	0.635522	0.610286	0.612025	0.631399	0.62601	0.625621
CQ42C.sak	0.82784	0.819599	0.929573	0.297672	0.827856	0.329561	0.300254	0.312393	0.298811	0.335281	0.337376	0.325203	0.311363	0.305954	0.482517	0.345374	0.407093	0.595997	0.630428	0.615899	0.486461	0.565092	0.652279	0.316608	0.369612	0.378098	0.376361	0.381366	0.378312	0.377894	0.339672	0.327527	0.344522	0.321183	0.322647	0.336571	0.337994	0.938887	0.913985	0.928844	0.941858	0.927048	0.947384	0.929349	0.916962	0.938432	0.951261	0.924138	0.943939
CQ43C.sak	0.825506	0.821497	0.934789	0.293356	0.826203	0.329591	0.29763	0.311512	0.299284	0.332719	0.338433	0.322574	0.30987	0.306665	0.478709	0.345509	0.402844	0.593921	0.63057	0.615252	0.487552	0.563237	0.6553	0.3166	0.367295	0.374317	0.375607	0.378348	0.376687	0.374365	0.337334	0.325495	0.341204	0.318223	0.320945	0.334913	0.33582	0.940964	0.917842	0.928778	0.942034	0.928202	0.942947	0.926877	0.909486	0.936343	0.94265	0.921868	0.941367
CQ44C.sak	0.797678	0.791223	0.896051	0.284382	0.818786	0.3195	0.286849	0.315522	0.301761	0.323834	0.329082	0.315838	0.308421	0.301421	0.476471	0.336147	0.400113	0.589968	0.612552	0.591441	0.50377	0.585093	0.646562	0.321595	0.346857	0.359847	0.357552	0.374694	0.36433	0.351849	0.326603	0.312054	0.325458	0.305945	0.31077	0.325147	0.32075	0.911889	0.905226	0.910468	0.913716	0.916569	0.929144	0.902885	0.908118	0.929976	0.925923	0.886043	0.929587
CQ45C.sak	0.827997	0.824	0.937317	0.294508	0.827419	0.331693	0.301427	0.31291	0.300272	0.335783	0.340156	0.325876	0.312752	0.307538	0.481978	0.346408	0.405546	0.594522	0.630636	0.616444	0.48674	0.560983	0.653391	0.317378	0.369924	0.376612	0.377369	0.379862	0.377954	0.376701	0.340399	0.329039	0.343896	0.321651	0.323805	0.337364	0.338896	0.943869	0.921481	0.933433	0.946399	0.932002	0.944917	0.930227	0.912286	0.939674	0.943734	0.92658	0.944744
CQ46C.sak	0.825499	0.82222	0.933127	0.296284	0.826105	0.334117	0.301252	0.317227	0.303001	0.337784	0.342818	0.327159	0.314684	0.310116	0.482817	0.34916	0.403037	0.595314	0.63164	0.615656	0.486377	0.564134	0.656229	0.322643	0.372302	0.379955	0.381072	0.383964	0.382361	0.378943	0.34134	0.329596	0.344576	0.321281	0.324909	0.339088	0.339456	0.939957	0.916486	0.927063	0.941052	0.925837	0.943965	0.929217	0.908567	0.93455	0.943188	0.92142	0.941384
CQ5	0.938018	0.929516	0.814715	0.28427	0.851475	0.319391	0.293595	0.308423	0.296545	0.334676	0.335703	0.322282	0.306386	0.299898	0.485524	0.340253	0.406599	0.632517	0.641923	0.62945	0.538281	0.588286	0.671525	0.311709	0.362315	0.373621	0.371727	0.378753	0.370647	0.368884	0.335168	0.324186	0.338103	0.316056	0.318841	0.334518	0.332268	0.828991	0.811849	0.82492	0.830733	0.824658	0.836102	0.814724	0.816597	0.837065	0.834245	0.811764	0.840642
CQ6	0.930837	0.919637	0.811984	0.291333	0.84799	0.327472	0.296984	0.321247	0.30838	0.339904	0.341886	0.328947	0.315451	0.310543	0.490257	0.348469	0.420441	0.633543	0.644577	0.623598	0.532957	0.593744	0.674025	0.318157	0.364891	0.379055	0.377373	0.389161	0.379584	0.371584	0.34061	0.327856	0.341774	0.318464	0.320998	0.339812	0.336485	0.822599	0.80432	0.813457	0.822933	0.815511	0.832373	0.81261	0.810583	0.827567	0.830337	0.802487	0.835504
CQ61C.sak	0.806219	0.798667	0.907951	0.299715	0.825372	0.332478	0.297866	0.324634	0.310713	0.336923	0.336846	0.33048	0.31856	0.309844	0.486957	0.348799	0.429025	0.59566	0.621706	0.599597	0.487797	0.57899	0.65358	0.323201	0.367166	0.380041	0.375677	0.391765	0.381087	0.371461	0.3395	0.324351	0.340079	0.317766	0.318875	0.338158	0.33488	0.922783	0.902611	0.912108	0.922636	0.913292	0.938694	0.916477	0.914395	0.930235	0.938272	0.899558	0.93941
CQ62C.mal	0.649575	0.643031	0.605354	0.307291	0.654632	0.34308	0.316137	0.323017	0.30912	0.355183	0.334925	0.346034	0.32049	0.312159	0.401787	0.360154	0.414349	0.837559	0.853875	0.852691	0.744181	0.775849	0.802321	0.31759	0.393951	0.394753	0.388596	0.386732	0.379398	0.389628	0.363825	0.353831	0.371087	0.347525	0.350237	0.367301	0.366698	0.62415	0.597557	0.612026	0.622333	0.601274	0.630144	0.63101	0.62363	0.616445	0.632558	0.626229	0.628438
CQ68C.sak	0.805199	0.797742	0.905496	0.298098	0.826266	0.331178	0.295634	0.326241	0.312341	0.3363	0.338301	0.328383	0.318422	0.312268	0.485342	0.349624	0.419989	0.597426	0.623948	0.600506	0.492838	0.58311	0.655035	0.324478	0.362241	0.376169	0.372189	0.389242	0.379094	0.367775	0.338537	0.323581	0.338702	0.316608	0.319478	0.337445	0.333769	0.918787	0.902024	0.909951	0.919749	0.912119	0.937227	0.914753	0.912377	0.928055	0.937109	0.896756	0.935141
CQ75C.sak	0.826365	0.818776	0.813601	0.302901	0.843901	0.329775	0.311574	0.308814	0.300928	0.344632	0.337037	0.335553	0.310555	0.306208	0.485283	0.349101	0.409406	0.615743	0.644286	0.643223	0.511038	0.576084	0.664355	0.308418	0.377764	0.381497	0.375189	0.377632	0.376665	0.381363	0.356164	0.347467	0.365285	0.341936	0.343684	0.359152	0.358966	0.838048	0.817424	0.839148	0.842261	0.830082	0.849295	0.830145	0.836585	0.84739	0.843817	0.833966	0.851141
CQ83C.sak	0.805264	0.795981	0.787184	0.297936	0.844063	0.329731	0.290057	0.325549	0.318314	0.339147	0.331528	0.331797	0.320483	0.315363	0.494691	0.352251	0.435225	0.626855	0.63903	0.614646	0.520656	0.604136	0.668598	0.320587	0.359784	0.378895	0.366284	0.388357	0.374028	0.361988	0.341006	0.325223	0.341836	0.317227	0.319154	0.341259	0.333531	0.801088	0.786718	0.796077	0.803989	0.798914	0.821862	0.800913	0.806444	0.815607	0.823408	0.783049	0.821817
CQ92C.sak	0.831128	0.825695	0.812821	0.306725	0.85292	0.339726	0.312931	0.317015	0.313215	0.353407	0.344558	0.342644	0.323587	0.315784	0.501193	0.356882	0.424822	0.624302	0.649305	0.646129	0.502294	0.575612	0.6649	0.314257	0.386351	0.395149	0.385816	0.387741	0.376791	0.388758	0.359905	0.349081	0.368082	0.341073	0.342234	0.362624	0.363701	0.833318	0.799296	0.823092	0.833864	0.81104	0.839483	0.822153	0.816032	0.827735	0.83731	0.818694	0.841535
CQ99C.sak	0.836029	0.830552	0.813193	0.296505	0.854669	0.329966	0.305434	0.308407	0.304193	0.342868	0.338312	0.333597	0.313307	0.30662	0.494568	0.347654	0.407885	0.624132	0.64625	0.645124	0.514945	0.577599	0.66562	0.31153	0.37551	0.384227	0.37653	0.376077	0.366903	0.377767	0.350215	0.34018	0.357639	0.333143	0.335688	0.352138	0.352519	0.834425	0.809315	0.830094	0.835135	0.82197	0.839814	0.819318	0.82	0.836749	0.83745	0.819031	0.842658
Csack5-21G	0.76174	0.759235	0.759594	0.225781	0.802913	0.264084	0.244341	0.27114	0.259143	0.276855	0.275965	0.267017	0.261406	0.255002	0.448637	0.286885	0.332717	0.566009	0.593948	0.578521	0.557715	0.604712	0.637305	0.300823	0.29461	0.301999	0.308318	0.323112	0.3146	0.294825	0.275891	0.265967	0.270229	0.259564	0.267248	0.276676	0.266369	0.771837	0.79341	0.788813	0.77551	0.806005	0.779546	0.744283	0.771908	0.808441	0.768961	0.741228	0.791734
Csak Comp10A	0.828363	0.827086	0.803751	0.296146	0.83628	0.322823	0.305395	0.305479	0.296792	0.335836	0.321649	0.3275	0.299943	0.306695	0.490966	0.342173	0.39229	0.602755	0.647871	0.654629	0.491727	0.553515	0.660702	0.297359	0.379342	0.370316	0.369904	0.360318	0.361453	0.377655	0.350673	0.34509	0.361749	0.337866	0.33941	0.351175	0.356782	0.815502	0.78665	0.814695	0.819507	0.800689	0.81223	0.794609	0.78717	0.810952	0.808754	0.804407	0.815472
Csak Comp11A	0.806505	0.796891	0.811811	0.306523	0.932485	0.32549	0.296758	0.327647	0.322007	0.332989	0.32702	0.328455	0.312718	0.323295	0.489662	0.348776	0.427718	0.618397	0.651017	0.642541	0.496832	0.578864	0.665054	0.307521	0.382632	0.379348	0.377219	0.38622	0.383516	0.383377	0.345716	0.333161	0.354313	0.326485	0.327362	0.348908	0.348074	0.810604	0.776658	0.801001	0.81129	0.790173	0.828237	0.80677	0.808577	0.81181	0.826969	0.798276	0.825819
Csak Comp13A	0.830092	0.824461	0.813519	0.304954	0.828788	0.326045	0.304873	0.309661	0.304834	0.34243	0.334853	0.332815	0.312024	0.30949	0.48309	0.346046	0.420334	0.611485	0.638205	0.635565	0.507991	0.577703	0.6581	0.314989	0.382186	0.386875	0.377754	0.378355	0.370563	0.380527	0.35385	0.342419	0.361569	0.337338	0.338947	0.356874	0.357008	0.836349	0.807555	0.832514	0.83863	0.821795	0.845874	0.824105	0.828551	0.838782	0.838636	0.825033	0.848599
Csak Comp14A1	0.803584	0.809764	0.785981	0.257711	0.7809	0.294552	0.293201	0.268978	0.260695	0.309722	0.317515	0.294773	0.275603	0.274803	0.459192	0.305621	0.349794	0.571855	0.595655	0.613968	0.523469	0.549562	0.618014	0.304351	0.348488	0.34118	0.340361	0.325073	0.3292	0.340573	0.321424	0.320344	0.327347	0.316711	0.319685	0.316975	0.325451	0.808384	0.818284	0.830904	0.818848	0.830202	0.793393	0.776105	0.782678	0.827005	0.785433	0.795864	0.808639
Csak Comp15A	0.831376	0.828581	0.822628	0.298046	0.829251	0.327743	0.309058	0.309166	0.304727	0.342163	0.338385	0.331009	0.30915	0.312251	0.484294	0.346139	0.407759	0.618407	0.643865	0.645819	0.51194	0.568948	0.662857	0.30841	0.384738	0.386677	0.382385	0.374335	0.369064	0.383914	0.356132	0.347317	0.364452	0.340444	0.344497	0.358664	0.36093	0.841447	0.812847	0.836585	0.84373	0.825345	0.84228	0.823448	0.8195	0.837838	0.833868	0.830163	0.845605
Csak Comp16B	0.947442	0.934914	0.809899	0.308655	0.847267	0.335642	0.311218	0.318868	0.311934	0.354723	0.347869	0.343058	0.321127	0.315831	0.49323	0.355954	0.432693	0.62633	0.645061	0.638582	0.509396	0.576401	0.663279	0.312951	0.388423	0.395832	0.390844	0.396443	0.383099	0.394311	0.36084	0.349118	0.369709	0.341792	0.343672	0.365508	0.364768	0.835192	0.795731	0.822996	0.834555	0.8103	0.847803	0.826186	0.825847	0.830399	0.845042	0.820577	0.846634
Csak Comp17A	0.815643	0.807451	0.798455	0.296743	0.819001	0.321827	0.296822	0.298831	0.294159	0.332721	0.3236	0.325966	0.297755	0.30076	0.477089	0.341145	0.41243	0.617841	0.63733	0.635947	0.499754	0.556669	0.655799	0.295519	0.380615	0.379074	0.374097	0.369289	0.365064	0.378623	0.344866	0.337002	0.355487	0.329915	0.331499	0.348832	0.350753	0.814182	0.780675	0.809068	0.816633	0.795054	0.824067	0.801521	0.80307	0.813467	0.817999	0.80452	0.825077
Csak Comp18A	0.822488	0.818818	0.815537	0.283487	0.839066	0.309048	0.290766	0.289511	0.285115	0.322392	0.321971	0.314223	0.285553	0.29013	0.468803	0.324739	0.395553	0.604176	0.630096	0.63195	0.512922	0.557872	0.648111	0.294139	0.368747	0.363146	0.367871	0.365679	0.356328	0.37652	0.32798	0.321244	0.338992	0.315322	0.315906	0.332554	0.333832	0.825336	0.801116	0.82651	0.828874	0.815688	0.829018	0.808256	0.814565	0.82921	0.823599	0.816038	0.834443
Csak Comp19B	0.733235	0.740617	0.734621	0.215229	0.817091	0.245969	0.247267	0.239942	0.226585	0.247975	0.256625	0.243175	0.223344	0.234763	0.430755	0.260126	0.287975	0.519611	0.559389	0.567076	0.512987	0.538906	0.582503	0.268236	0.293265	0.280817	0.293864	0.281799	0.283529	0.291264	0.265475	0.270191	0.266608	0.263851	0.268077	0.260365	0.265523	0.743807	0.772947	0.7738	0.75215	0.788219	0.73111	0.700624	0.722544	0.771929	0.722073	0.718211	0.746263
Csak Comp1A	0.797614	0.793744	0.926147	0.279478	0.818294	0.305031	0.292773	0.289879	0.283782	0.316393	0.313946	0.302024	0.290747	0.288767	0.475141	0.317921	0.398696	0.575118	0.602375	0.607453	0.474662	0.540577	0.620687	0.299466	0.362383	0.364267	0.365623	0.361369	0.350649	0.366176	0.320654	0.311668	0.330489	0.307968	0.309118	0.323965	0.325738	0.924023	0.899781	0.927965	0.929579	0.914848	0.926813	0.902842	0.907298	0.933681	0.918949	0.909016	0.933889
Csak Comp20A	0.794091	0.798406	0.798351	0.259754	0.879304	0.292241	0.286967	0.283166	0.273704	0.298046	0.309034	0.289332	0.273051	0.286559	0.464881	0.303935	0.356429	0.580271	0.613936	0.628028	0.517842	0.55345	0.630014	0.292835	0.349567	0.333925	0.342453	0.328944	0.340825	0.345264	0.311209	0.309687	0.317384	0.305386	0.30555	0.306946	0.315553	0.797869	0.799905	0.815228	0.806342	0.814858	0.784958	0.764796	0.770903	0.81405	0.779271	0.779979	0.798956
Csak Comp21B	0.736841	0.743975	0.851935	0.238351	0.729991	0.274473	0.27079	0.262818	0.251428	0.276492	0.295867	0.270854	0.256325	0.262192	0.429696	0.282635	0.333207	0.519573	0.547104	0.560347	0.476543	0.502718	0.573201	0.286593	0.32542	0.313325	0.322033	0.307102	0.3143	0.318377	0.289953	0.292396	0.293448	0.288133	0.288194	0.284732	0.294141	0.854041	0.89901	0.882468	0.863509	0.890498	0.832404	0.845037	0.858074	0.875068	0.824448	0.865824	0.851146
Csak Comp22A	0.882292	0.890178	0.790692	0.252852	0.794285	0.293383	0.279779	0.278347	0.267141	0.294451	0.30998	0.287008	0.261123	0.278595	0.452848	0.306211	0.343566	0.574149	0.604042	0.616414	0.512944	0.543161	0.632251	0.294656	0.343429	0.327893	0.343506	0.323588	0.328097	0.340668	0.310913	0.312281	0.314763	0.30485	0.308698	0.306525	0.313937	0.793883	0.804386	0.809563	0.800424	0.815108	0.775092	0.756768	0.758462	0.803508	0.768415	0.773314	0.788279
Csak Comp23B	0.951924	0.943942	0.809332	0.283836	0.834679	0.315996	0.303575	0.293207	0.282228	0.334268	0.335406	0.319156	0.299011	0.29244	0.482015	0.330402	0.391039	0.613993	0.630306	0.637747	0.532221	0.569248	0.650179	0.30627	0.369662	0.37161	0.370389	0.365011	0.360759	0.373653	0.339696	0.33375	0.347991	0.328458	0.329946	0.339208	0.342568	0.833792	0.817857	0.838684	0.840946	0.834667	0.83423	0.813217	0.817088	0.846307	0.832533	0.822798	0.840506
Csak Comp24A	0.895469	0.903239	0.792893	0.25958	0.809726	0.303632	0.289149	0.277713	0.267065	0.310234	0.322061	0.303248	0.274313	0.278048	0.462002	0.314987	0.355357	0.594695	0.614825	0.629062	0.526561	0.545865	0.640268	0.288458	0.349462	0.342711	0.350265	0.331833	0.330837	0.346707	0.326782	0.328028	0.332935	0.319616	0.324766	0.325985	0.332005	0.813589	0.813971	0.824915	0.8179	0.824679	0.794844	0.774111	0.776414	0.818819	0.78594	0.792744	0.807415
Csak Comp25A	0.839119	0.84038	0.806502	0.259494	0.824113	0.295317	0.284108	0.277497	0.266748	0.302562	0.306827	0.291706	0.27047	0.278891	0.462227	0.309365	0.353927	0.599555	0.620271	0.628356	0.534512	0.55667	0.636673	0.293951	0.349369	0.338506	0.342012	0.330675	0.329374	0.342428	0.318411	0.317044	0.323915	0.311582	0.313668	0.314523	0.320462	0.825381	0.828592	0.840446	0.832283	0.843775	0.814651	0.793446	0.802461	0.840438	0.807659	0.810349	0.825636
Csak Comp26B	0.805519	0.805891	0.935766	0.281548	0.796083	0.302935	0.288452	0.287877	0.283006	0.310561	0.317355	0.300758	0.284244	0.292931	0.4582	0.317204	0.381617	0.566221	0.605113	0.612248	0.460514	0.519676	0.619729	0.288138	0.365282	0.354977	0.361607	0.347205	0.353323	0.365349	0.324688	0.320405	0.334271	0.313946	0.315337	0.324613	0.333318	0.933011	0.90712	0.929035	0.933097	0.920791	0.912181	0.894899	0.885397	0.920812	0.90537	0.91385	0.919639
Csak Comp27A	0.758179	0.767117	0.881326	0.225339	0.761168	0.261083	0.258962	0.243936	0.232709	0.265141	0.28216	0.251716	0.242171	0.240284	0.43205	0.268088	0.316077	0.52291	0.552278	0.56257	0.483885	0.512545	0.577224	0.273044	0.307573	0.305336	0.315746	0.301932	0.294761	0.310346	0.275773	0.277633	0.279593	0.270873	0.275732	0.272826	0.280041	0.874325	0.897158	0.900356	0.882308	0.907962	0.853999	0.82752	0.838145	0.890837	0.842855	0.849086	0.869035
Csak Comp28A	0.901761	0.890493	0.785847	0.312282	0.82102	0.339978	0.30707	0.313684	0.30715	0.347437	0.338873	0.340316	0.311076	0.312782	0.480295	0.355585	0.417266	0.603059	0.633551	0.633014	0.495861	0.556907	0.649637	0.316158	0.391209	0.38703	0.388842	0.381938	0.373715	0.39137	0.358703	0.34992	0.369594	0.343873	0.345516	0.363522	0.362359	0.813291	0.804914	0.80963	0.816635	0.799956	0.822364	0.834445	0.838377	0.815486	0.820207	0.837565	0.824312
Csak Comp28B	0.876772	0.884431	0.771694	0.248658	0.789837	0.293787	0.273268	0.26526	0.252565	0.294679	0.304076	0.28537	0.260466	0.262134	0.447743	0.301035	0.338552	0.563814	0.590005	0.601047	0.523812	0.543088	0.620777	0.290387	0.332821	0.323572	0.333276	0.316191	0.315158	0.326508	0.307348	0.308772	0.310535	0.302008	0.306061	0.304983	0.309561	0.798831	0.813526	0.821157	0.805843	0.825896	0.784621	0.760728	0.773364	0.81744	0.776614	0.77695	0.799374
Csak Comp29B1	0.839338	0.836357	0.813694	0.294528	0.840353	0.323292	0.307013	0.299158	0.295261	0.338398	0.333352	0.324851	0.302424	0.305108	0.490729	0.340669	0.394399	0.61296	0.645047	0.65109	0.498905	0.556507	0.65325	0.298089	0.378813	0.374272	0.370813	0.363618	0.3627	0.380677	0.348323	0.342723	0.359504	0.335565	0.337723	0.349776	0.353621	0.827198	0.799899	0.826701	0.832748	0.814278	0.827247	0.808808	0.801731	0.825092	0.822591	0.819671	0.829308
Csak Comp30A	0.74507	0.74791	0.86442	0.210499	0.755038	0.244185	0.231135	0.242836	0.232357	0.24342	0.259106	0.239869	0.230332	0.23561	0.413982	0.257251	0.302593	0.521144	0.542463	0.546797	0.50066	0.522116	0.578434	0.267886	0.288663	0.282108	0.289499	0.282313	0.286908	0.281947	0.257303	0.253982	0.257493	0.250385	0.255649	0.256294	0.255025	0.869873	0.901994	0.900892	0.875591	0.915629	0.860378	0.826361	0.856203	0.906304	0.84697	0.841301	0.878457
Csak Comp31B	0.829919	0.834513	0.804577	0.272083	0.824852	0.310209	0.299592	0.29416	0.285876	0.326207	0.331445	0.310523	0.300904	0.294544	0.482723	0.326446	0.377197	0.600281	0.62671	0.630511	0.5167	0.558127	0.642885	0.302742	0.358893	0.364459	0.361892	0.353519	0.353427	0.363255	0.335563	0.331504	0.339653	0.322891	0.326231	0.333251	0.33759	0.822462	0.814129	0.82714	0.826444	0.825746	0.809198	0.79151	0.78567	0.822493	0.802944	0.802692	0.818436
Csak Comp32B	0.924831	0.919706	0.820525	0.298816	0.829003	0.328984	0.303677	0.311032	0.303646	0.335056	0.335913	0.327213	0.29724	0.314881	0.482939	0.3471	0.40102	0.610553	0.648066	0.653178	0.492215	0.553396	0.664664	0.31057	0.390356	0.377554	0.386303	0.372372	0.373568	0.390517	0.350132	0.343934	0.359497	0.335504	0.336785	0.34835	0.354376	0.820182	0.792192	0.813071	0.824352	0.803956	0.814393	0.804274	0.789764	0.811856	0.814893	0.812786	0.818466
Csak Comp33B	0.901464	0.892197	0.802142	0.293471	0.838191	0.31538	0.300874	0.30961	0.308099	0.345102	0.332203	0.321433	0.314783	0.311372	0.485578	0.335408	0.41276	0.611591	0.637444	0.635711	0.512282	0.581998	0.65626	0.315704	0.376846	0.381107	0.38834	0.383571	0.38233	0.387581	0.341709	0.331674	0.34928	0.32464	0.327129	0.346514	0.344173	0.82227	0.797114	0.820053	0.825743	0.811029	0.83003	0.810828	0.815109	0.826998	0.825403	0.810798	0.833295
Csak Comp34B	0.834295	0.831636	0.809529	0.286083	0.836177	0.307035	0.29552	0.291747	0.290067	0.3244	0.309069	0.310487	0.289283	0.299416	0.484102	0.328243	0.391883	0.599399	0.640854	0.646984	0.499388	0.563084	0.653382	0.29814	0.372872	0.365367	0.369601	0.361593	0.359434	0.376114	0.335766	0.329589	0.346323	0.323496	0.325041	0.337502	0.340507	0.821604	0.797211	0.824067	0.827803	0.812867	0.821767	0.800157	0.801584	0.825577	0.815381	0.81076	0.82739
Csak Comp35B	0.835485	0.825729	0.804808	0.304909	0.843074	0.320885	0.302241	0.311672	0.311059	0.340128	0.319981	0.323875	0.307272	0.319024	0.495647	0.346133	0.414195	0.614666	0.654072	0.650567	0.493734	0.573236	0.664166	0.31046	0.384976	0.381337	0.382857	0.382313	0.379492	0.38879	0.349642	0.339122	0.359803	0.333064	0.334414	0.351086	0.351413	0.813547	0.781394	0.808359	0.8198	0.797719	0.824316	0.805933	0.801198	0.815569	0.824143	0.806016	0.822603
Csak Comp36B	0.893576	0.881999	0.793361	0.296685	0.855648	0.326156	0.307311	0.320142	0.315785	0.349347	0.342226	0.333509	0.323241	0.314231	0.498627	0.348145	0.426632	0.624813	0.633907	0.630889	0.517562	0.586546	0.657205	0.316804	0.374877	0.38923	0.381389	0.395883	0.380763	0.384044	0.350591	0.338437	0.358643	0.332057	0.335197	0.35727	0.351901	0.821753	0.794347	0.818582	0.824533	0.808453	0.839527	0.815296	0.826605	0.832594	0.836778	0.810155	0.841203
Csak Comp37B	0.812826	0.805552	0.921509	0.288065	0.82482	0.310468	0.296249	0.296153	0.286411	0.325133	0.319499	0.309673	0.294128	0.292515	0.479202	0.328521	0.400253	0.581658	0.610264	0.611289	0.478165	0.542487	0.62628	0.294621	0.367903	0.369183	0.36677	0.365096	0.358526	0.374338	0.328766	0.320276	0.339542	0.31626	0.317771	0.33367	0.334025	0.927893	0.897775	0.928522	0.934092	0.916741	0.939044	0.909702	0.917569	0.93698	0.931338	0.917884	0.94076
Csak Comp38B	0.805555	0.795973	0.784455	0.302279	0.846749	0.331129	0.301684	0.321883	0.320982	0.342521	0.33354	0.339017	0.315648	0.320853	0.501645	0.354287	0.437785	0.620683	0.633638	0.624664	0.500776	0.570817	0.661649	0.305278	0.377821	0.386358	0.374756	0.385756	0.369115	0.375503	0.35619	0.344094	0.363405	0.3371	0.339084	0.360163	0.3569	0.807043	0.77753	0.803201	0.809625	0.792998	0.826026	0.802222	0.812154	0.816719	0.823489	0.793508	0.827131
Csak Comp39B	0.916182	0.904942	0.803032	0.314322	0.844862	0.341389	0.314627	0.314698	0.315019	0.354326	0.348123	0.348422	0.31975	0.319816	0.495583	0.358431	0.425095	0.625484	0.649726	0.651377	0.500447	0.563987	0.662158	0.311577	0.396962	0.396209	0.395172	0.390418	0.380801	0.398103	0.369327	0.358942	0.380292	0.351665	0.354242	0.374152	0.374363	0.827897	0.788477	0.817226	0.829391	0.801068	0.835486	0.818294	0.813758	0.821252	0.83404	0.81952	0.834955
Csak Comp3B	0.791735	0.795971	0.917193	0.261756	0.787569	0.290915	0.278593	0.280499	0.272253	0.294633	0.306244	0.288594	0.271644	0.279961	0.450334	0.30394	0.364209	0.557701	0.589934	0.598459	0.478523	0.525212	0.61382	0.287616	0.34616	0.337709	0.343467	0.331512	0.337036	0.341858	0.309658	0.306554	0.315247	0.301402	0.303645	0.30809	0.313911	0.918492	0.917614	0.933431	0.924156	0.931561	0.89987	0.878463	0.88198	0.924611	0.892221	0.896262	0.913461
Csak Comp40A	0.926331	0.915882	0.796329	0.3077	0.834354	0.324609	0.306625	0.314807	0.316249	0.339558	0.33522	0.330307	0.31128	0.321844	0.481011	0.344534	0.419468	0.616682	0.646828	0.646426	0.500033	0.563008	0.654109	0.300612	0.38893	0.380857	0.379463	0.376044	0.374783	0.381622	0.359324	0.348995	0.369468	0.341616	0.34387	0.364136	0.362213	0.819635	0.78372	0.810698	0.821959	0.798348	0.829628	0.809368	0.807361	0.817963	0.827229	0.809843	0.830557
Csak Comp41B	0.82166	0.81451	0.796349	0.290338	0.842546	0.319864	0.299294	0.302166	0.299944	0.331813	0.327236	0.322386	0.29968	0.309426	0.492018	0.339794	0.402626	0.613179	0.633396	0.633361	0.504035	0.553835	0.654397	0.29567	0.371668	0.371586	0.366963	0.363603	0.356332	0.370606	0.346499	0.339361	0.356266	0.333427	0.335527	0.34955	0.349635	0.814402	0.789341	0.816518	0.820787	0.80621	0.822277	0.799611	0.802505	0.823603	0.816514	0.805261	0.824418
Csak Comp42A	0.927094	0.922862	0.810031	0.302433	0.837033	0.33199	0.310467	0.305241	0.301866	0.349495	0.339337	0.334714	0.308466	0.310718	0.488946	0.346922	0.411889	0.60869	0.640302	0.645239	0.501509	0.559665	0.65778	0.309923	0.389116	0.383626	0.392847	0.378892	0.372347	0.391706	0.358652	0.351431	0.368717	0.344303	0.347404	0.36287	0.365246	0.837191	0.807163	0.835528	0.841521	0.820813	0.836714	0.819093	0.816087	0.834962	0.830086	0.82694	0.841837
Csak Comp43B	0.92578	0.926989	0.816152	0.287813	0.821659	0.322261	0.302632	0.29769	0.28809	0.335878	0.337931	0.320278	0.299483	0.296734	0.471146	0.33565	0.389784	0.609941	0.633582	0.641882	0.499679	0.547534	0.648953	0.302446	0.374001	0.371996	0.377922	0.364197	0.360292	0.376637	0.344316	0.338308	0.351699	0.329117	0.333856	0.345414	0.350056	0.826346	0.799936	0.818448	0.827209	0.808326	0.814042	0.80218	0.787509	0.814852	0.80931	0.80927	0.819622
Csak Comp45B	0.819909	0.815762	0.813871	0.307046	0.921691	0.320518	0.308416	0.317694	0.319789	0.331095	0.320576	0.321528	0.306241	0.328771	0.484989	0.343733	0.404315	0.609424	0.663151	0.664738	0.495782	0.575594	0.666502	0.30792	0.394473	0.372668	0.381373	0.37459	0.381633	0.386767	0.353196	0.346237	0.362742	0.338821	0.341246	0.355139	0.358429	0.819489	0.788154	0.813128	0.821869	0.801966	0.821479	0.802717	0.79537	0.815133	0.817162	0.806347	0.822583
Csak Comp46B	0.792112	0.781868	0.792091	0.324026	0.920989	0.334508	0.308727	0.346982	0.352001	0.34361	0.326316	0.338024	0.32946	0.34838	0.499685	0.361482	0.448095	0.616307	0.661412	0.642352	0.489747	0.600313	0.670205	0.321499	0.398027	0.388059	0.390678	0.40554	0.400807	0.39027	0.362742	0.347668	0.368238	0.339218	0.341675	0.368324	0.361358	0.797442	0.760289	0.781597	0.797363	0.773863	0.819165	0.796277	0.7961	0.796245	0.817431	0.779399	0.814607
Csak Comp47B	0.818693	0.81119	0.811062	0.317044	0.836997	0.341777	0.313344	0.337097	0.332555	0.355092	0.343535	0.347254	0.327807	0.331466	0.495185	0.364776	0.447012	0.629688	0.648959	0.635485	0.503621	0.594017	0.675682	0.321455	0.390032	0.398551	0.390274	0.397824	0.386185	0.385443	0.367607	0.352979	0.372199	0.345233	0.349234	0.371434	0.367906	0.829475	0.797828	0.818666	0.830188	0.809693	0.847949	0.827797	0.828479	0.829902	0.842159	0.814915	0.8463
Csak Comp48A	0.812994	0.80325	0.803644	0.319805	0.832631	0.341787	0.312477	0.339546	0.336249	0.355429	0.343734	0.348995	0.329362	0.332663	0.495326	0.367404	0.450282	0.628267	0.645766	0.629591	0.502001	0.596095	0.67279	0.32173	0.388597	0.399739	0.388495	0.400676	0.385022	0.384638	0.368147	0.352189	0.372768	0.3444	0.34848	0.371441	0.366428	0.822303	0.792237	0.812082	0.823289	0.803476	0.845197	0.82502	0.828145	0.824352	0.843113	0.810098	0.842051
Csak Comp49B	0.772503	0.7632	0.769683	0.30223	0.916805	0.323998	0.290049	0.3406	0.331312	0.334473	0.311953	0.335112	0.319212	0.320667	0.503225	0.352754	0.452203	0.613374	0.635964	0.611367	0.506938	0.611555	0.661516	0.316752	0.362469	0.380164	0.364034	0.397071	0.372375	0.361783	0.343764	0.326819	0.345867	0.319566	0.32138	0.349578	0.338842	0.787661	0.76525	0.782543	0.788053	0.780147	0.817234	0.787795	0.80895	0.803256	0.813252	0.765851	0.815866
Csak Comp4B	0.824778	0.832316	0.79619	0.246662	0.826676	0.291055	0.280778	0.273322	0.261865	0.300821	0.312628	0.285876	0.27132	0.271698	0.463915	0.304178	0.347362	0.59272	0.604704	0.615189	0.533703	0.547366	0.627461	0.292444	0.337334	0.338713	0.342289	0.330641	0.32592	0.342189	0.30966	0.311114	0.315384	0.303012	0.308274	0.309174	0.315616	0.811512	0.817865	0.828502	0.818757	0.827318	0.797549	0.77769	0.781072	0.821563	0.786086	0.793253	0.809116
Csak Comp50A	0.801857	0.796418	0.923437	0.294067	0.813275	0.314031	0.294801	0.307769	0.302931	0.323726	0.32156	0.313742	0.301003	0.307411	0.474466	0.331004	0.407959	0.583035	0.612613	0.613977	0.470336	0.544687	0.631766	0.301191	0.371411	0.36614	0.366954	0.366183	0.365627	0.370148	0.333075	0.32248	0.341886	0.318293	0.32027	0.336199	0.336031	0.925716	0.898576	0.926854	0.931326	0.914946	0.934818	0.909002	0.9141	0.935128	0.92959	0.91243	0.937118
Csak Comp51B	0.78319	0.771237	0.898774	0.310163	0.81294	0.326033	0.292589	0.331364	0.327973	0.333541	0.327526	0.329045	0.318079	0.323798	0.483138	0.348454	0.444524	0.587542	0.6108	0.593169	0.457709	0.558696	0.63342	0.312818	0.376016	0.380581	0.37664	0.394111	0.382592	0.376622	0.343018	0.326528	0.348056	0.320967	0.322925	0.349082	0.342593	0.902479	0.86529	0.889966	0.903189	0.880855	0.932626	0.906285	0.913086	0.907444	0.931362	0.887256	0.925413
Csak Comp52A	0.737183	0.74243	0.734666	0.190143	0.749089	0.231115	0.225995	0.232883	0.222419	0.24496	0.253657	0.231801	0.230604	0.225945	0.455944	0.243978	0.302109	0.530481	0.528839	0.536177	0.534055	0.520108	0.56018	0.257145	0.26791	0.279197	0.275382	0.273191	0.27987	0.268468	0.246253	0.245254	0.245568	0.240742	0.246381	0.245042	0.245668	0.746878	0.777271	0.777276	0.756014	0.787453	0.739544	0.711995	0.735458	0.780731	0.72884	0.724136	0.756926
Csak Comp53A	0.825309	0.822416	0.828131	0.297947	0.923384	0.320293	0.300992	0.312125	0.305548	0.327441	0.329023	0.316427	0.302334	0.315424	0.481067	0.33817	0.401399	0.611211	0.654468	0.656719	0.496551	0.56333	0.660041	0.30294	0.383657	0.372515	0.379167	0.371488	0.377881	0.386045	0.343564	0.33663	0.353093	0.327992	0.329625	0.343449	0.349201	0.824167	0.791719	0.815444	0.825534	0.804647	0.818705	0.803724	0.791039	0.813228	0.816581	0.810572	0.8213
Csak Comp54A	0.733708	0.740635	0.735928	0.213659	0.822059	0.247561	0.246425	0.243207	0.229428	0.248932	0.255857	0.244847	0.224496	0.235679	0.433118	0.259456	0.28918	0.523368	0.561734	0.57019	0.52482	0.546337	0.588665	0.272869	0.291861	0.280022	0.291389	0.280847	0.282246	0.286455	0.264361	0.266929	0.264738	0.261032	0.265934	0.259625	0.263306	0.747854	0.778779	0.778249	0.755575	0.792683	0.736479	0.705479	0.729895	0.780165	0.728043	0.72069	0.753945
Csak Comp55A	0.816721	0.818466	0.823972	0.279925	0.917516	0.304847	0.290699	0.289011	0.281903	0.310873	0.313187	0.301797	0.278048	0.289702	0.470674	0.321611	0.373944	0.60097	0.639771	0.648754	0.513973	0.563637	0.652618	0.294847	0.364909	0.352514	0.360449	0.349669	0.347228	0.365379	0.326853	0.322349	0.335452	0.315503	0.319432	0.329324	0.334005	0.82708	0.809285	0.829417	0.826474	0.820645	0.816632	0.793451	0.796973	0.826335	0.807138	0.805198	0.824611
Csak Comp57A	0.817367	0.821297	0.822596	0.27473	0.913644	0.302999	0.293327	0.287492	0.279434	0.309491	0.314678	0.298265	0.277065	0.289894	0.472153	0.319494	0.367514	0.601882	0.638995	0.647805	0.52103	0.566772	0.650311	0.299433	0.361781	0.349322	0.359049	0.346955	0.347484	0.36208	0.32591	0.322731	0.333039	0.315825	0.320329	0.325303	0.330438	0.821712	0.813078	0.833616	0.828671	0.827286	0.812059	0.789683	0.792195	0.828563	0.803151	0.803807	0.821399
Csak Comp58A	0.751386	0.755648	0.749051	0.202111	0.76099	0.242915	0.233931	0.246344	0.235283	0.256708	0.265762	0.242914	0.242844	0.237666	0.464995	0.257899	0.31633	0.541549	0.542015	0.542993	0.535338	0.529659	0.571023	0.268839	0.280355	0.293391	0.291256	0.289625	0.296499	0.283625	0.260069	0.258488	0.258666	0.25267	0.258421	0.257942	0.258154	0.757624	0.785929	0.782804	0.765504	0.796312	0.750123	0.724828	0.74399	0.785972	0.740657	0.735443	0.765175
Csak Comp59A	0.820326	0.823934	0.818076	0.281103	0.904662	0.30946	0.296655	0.286039	0.279349	0.313373	0.319958	0.305769	0.280211	0.28989	0.47045	0.323662	0.375229	0.59909	0.640071	0.651611	0.514927	0.559525	0.654031	0.299395	0.3699	0.355755	0.363273	0.352253	0.352727	0.37158	0.331164	0.328338	0.340204	0.321691	0.323204	0.330377	0.338245	0.832099	0.818134	0.83969	0.836956	0.831035	0.820062	0.80087	0.800458	0.833999	0.813871	0.816881	0.829488
Csak Comp5A	0.840814	0.846519	0.811915	0.259376	0.840816	0.303548	0.290712	0.284273	0.273002	0.314804	0.323439	0.298573	0.283634	0.284252	0.472163	0.317856	0.362878	0.607418	0.622157	0.631054	0.528494	0.552061	0.639562	0.298181	0.350514	0.352399	0.35608	0.346435	0.340122	0.358324	0.324592	0.322712	0.330564	0.314787	0.31927	0.323457	0.330064	0.82399	0.819004	0.833378	0.830827	0.82932	0.810757	0.793016	0.7904	0.826993	0.800577	0.807846	0.819237
Csak Comp60A	0.817093	0.821577	0.80644	0.265526	0.807342	0.30475	0.287239	0.291295	0.280965	0.313198	0.320862	0.304432	0.284916	0.288862	0.465717	0.320488	0.366462	0.596827	0.620048	0.622033	0.538372	0.573862	0.650118	0.307669	0.35036	0.350156	0.349975	0.33907	0.340401	0.341893	0.328241	0.322821	0.329138	0.315903	0.32104	0.323903	0.326816	0.822141	0.831122	0.833972	0.826445	0.84115	0.81048	0.791907	0.795893	0.835566	0.803868	0.801044	0.823039
Csak Comp61A	0.788917	0.786071	0.912873	0.288878	0.789568	0.312397	0.296215	0.300021	0.293589	0.318533	0.323079	0.309415	0.294717	0.30342	0.459643	0.32751	0.38875	0.570891	0.604225	0.609629	0.467563	0.527495	0.618098	0.307231	0.370849	0.361649	0.367896	0.357242	0.363171	0.371006	0.331666	0.326102	0.341653	0.321429	0.323347	0.333012	0.336221	0.91183	0.913193	0.91606	0.918551	0.908338	0.908639	0.922472	0.922196	0.915869	0.90101	0.93768	0.911895
Csak Comp62A	0.819077	0.814651	0.814766	0.280887	0.91835	0.305641	0.28894	0.285735	0.280649	0.311642	0.31254	0.304637	0.279488	0.288864	0.471584	0.323288	0.381568	0.604117	0.639723	0.645726	0.520133	0.568336	0.655813	0.298094	0.364666	0.354673	0.360199	0.353653	0.351711	0.36757	0.327367	0.321154	0.336885	0.316244	0.31722	0.328441	0.330992	0.829127	0.811174	0.834817	0.833633	0.828365	0.831127	0.805179	0.81571	0.840811	0.826062	0.817116	0.837033
Csak Comp63B	0.810132	0.803808	0.916653	0.300573	0.83233	0.327835	0.301022	0.323076	0.314365	0.337714	0.330744	0.32851	0.319818	0.316183	0.486033	0.344561	0.417322	0.592435	0.624453	0.618063	0.474352	0.545864	0.641473	0.301449	0.374441	0.377947	0.373108	0.376675	0.372588	0.37359	0.348728	0.336358	0.357439	0.331043	0.334875	0.354901	0.352303	0.936281	0.897396	0.926016	0.936975	0.910394	0.949895	0.924677	0.920092	0.933724	0.941513	0.919749	0.947113
Csak Comp64B	0.814829	0.819217	0.934574	0.275108	0.812801	0.3026	0.297972	0.281492	0.270732	0.315639	0.324626	0.297832	0.284175	0.281588	0.468792	0.315918	0.364061	0.568381	0.604566	0.616283	0.484923	0.532877	0.622723	0.297337	0.358912	0.353475	0.361728	0.349201	0.346751	0.365943	0.322052	0.319839	0.331516	0.314728	0.318274	0.322746	0.329672	0.937889	0.925776	0.949525	0.944567	0.940867	0.91923	0.89758	0.89372	0.938526	0.908178	0.919533	0.928326
Csak Comp65B	0.798212	0.796467	0.928294	0.288344	0.819492	0.315084	0.302578	0.301018	0.296787	0.326431	0.326339	0.310237	0.300396	0.301841	0.485085	0.327792	0.407624	0.575045	0.606508	0.607776	0.472764	0.542788	0.623113	0.307155	0.367899	0.368201	0.371389	0.368934	0.358185	0.372832	0.330802	0.321944	0.339552	0.316633	0.319015	0.334537	0.33705	0.923032	0.899426	0.925365	0.92925	0.912362	0.923702	0.90283	0.899817	0.928855	0.91388	0.905565	0.931177
Csak Comp67B	0.809825	0.800046	0.797321	0.309036	0.836433	0.33508	0.30953	0.327472	0.317578	0.350322	0.333012	0.340331	0.316474	0.320114	0.492502	0.356436	0.438782	0.613633	0.637655	0.631622	0.487815	0.561093	0.655745	0.308659	0.38741	0.391241	0.384163	0.392825	0.375874	0.389877	0.35395	0.342959	0.363057	0.336471	0.338492	0.360713	0.359666	0.809192	0.776105	0.799074	0.809682	0.7859	0.823734	0.809168	0.810297	0.808042	0.819396	0.801428	0.824064
Csak Comp68A	0.910619	0.904411	0.804669	0.276946	0.828451	0.300551	0.292746	0.288883	0.287001	0.331029	0.323268	0.304811	0.297247	0.295914	0.471456	0.319921	0.379006	0.59931	0.628733	0.636746	0.512695	0.564697	0.64514	0.302544	0.36509	0.362361	0.375507	0.359858	0.365554	0.376979	0.328039	0.322155	0.33722	0.31656	0.319744	0.331557	0.332461	0.822128	0.802286	0.825807	0.827095	0.817113	0.820321	0.800928	0.803579	0.828523	0.814126	0.811581	0.825772
Csak Comp69A	0.915929	0.90978	0.807569	0.289005	0.834262	0.313426	0.29918	0.302885	0.301467	0.34248	0.333392	0.317343	0.309608	0.308051	0.478214	0.333172	0.392905	0.608027	0.639341	0.64338	0.506794	0.57038	0.656095	0.308394	0.374194	0.373327	0.385145	0.372466	0.376007	0.385249	0.338989	0.331372	0.348482	0.323648	0.328129	0.343084	0.34281	0.824505	0.796956	0.819961	0.827233	0.809445	0.824173	0.807143	0.801753	0.821786	0.820828	0.812409	0.82712
Csak Comp6A	0.802801	0.793475	0.785189	0.290366	0.818958	0.317279	0.292552	0.30078	0.296013	0.329271	0.317194	0.32286	0.298525	0.298097	0.477192	0.336665	0.413989	0.618225	0.627249	0.624963	0.51265	0.572372	0.654187	0.300615	0.371003	0.373491	0.363953	0.3687	0.358323	0.364723	0.338096	0.328127	0.345478	0.322738	0.324053	0.342277	0.33972	0.807779	0.783443	0.809506	0.810996	0.800042	0.821466	0.793638	0.811315	0.820636	0.816265	0.792627	0.825492
Csak Comp70A	0.908036	0.90317	0.799008	0.265671	0.820353	0.290953	0.284929	0.278538	0.275077	0.320386	0.314398	0.295831	0.286712	0.284491	0.462554	0.309685	0.361318	0.592149	0.619694	0.630782	0.517889	0.560143	0.638127	0.295565	0.353261	0.350317	0.364108	0.345554	0.352923	0.364187	0.317433	0.31293	0.326108	0.307413	0.310947	0.319107	0.320427	0.817279	0.804435	0.825352	0.823324	0.820008	0.812179	0.79147	0.796872	0.826904	0.807897	0.806386	0.819481
Csak Comp71B	0.792847	0.786104	0.914448	0.284785	0.813953	0.303671	0.294743	0.297957	0.292782	0.317828	0.315269	0.30042	0.298921	0.297448	0.475754	0.3175	0.400232	0.572126	0.600093	0.603756	0.468858	0.537534	0.614955	0.296514	0.363805	0.363481	0.365245	0.362735	0.357774	0.3684	0.324249	0.314441	0.334935	0.310758	0.312289	0.327687	0.327854	0.91305	0.884647	0.916413	0.921049	0.902209	0.923827	0.898788	0.902216	0.924259	0.920306	0.904637	0.925704
Csak Comp72B	0.797407	0.796873	0.928579	0.282221	0.820799	0.310403	0.295992	0.298223	0.291853	0.318786	0.322233	0.302611	0.295178	0.295958	0.478941	0.32248	0.395994	0.576316	0.606186	0.60645	0.481659	0.546756	0.623968	0.306832	0.359971	0.361043	0.365682	0.36295	0.352699	0.364174	0.32432	0.316117	0.331031	0.309652	0.314383	0.328305	0.328595	0.922571	0.905788	0.926197	0.926921	0.91751	0.920851	0.896728	0.896499	0.930693	0.909371	0.899916	0.929981
Csak Comp73B	0.889874	0.891427	0.793804	0.26227	0.825936	0.305816	0.2812	0.294854	0.279799	0.312497	0.315237	0.301094	0.282081	0.283942	0.47283	0.321503	0.366858	0.595674	0.622555	0.624141	0.532932	0.573128	0.646876	0.305976	0.349007	0.345396	0.348646	0.347496	0.340294	0.343289	0.322509	0.316213	0.324698	0.30879	0.315824	0.325325	0.322427	0.815262	0.815013	0.825574	0.819279	0.825298	0.80964	0.788523	0.794843	0.8289	0.801029	0.792189	0.820695
Csak Comp74A	0.827149	0.824544	0.801353	0.278275	0.830593	0.30659	0.299473	0.290639	0.284313	0.326355	0.323829	0.310231	0.30022	0.29251	0.486485	0.324159	0.383052	0.600647	0.625342	0.631098	0.512581	0.557134	0.638315	0.293894	0.361563	0.366442	0.360237	0.353251	0.350089	0.367773	0.333552	0.328363	0.342988	0.32247	0.323859	0.335609	0.337964	0.821874	0.802948	0.826634	0.827473	0.818732	0.821134	0.800134	0.803596	0.828182	0.815517	0.811765	0.827614
Csak Comp7A	0.809847	0.801778	0.79366	0.299266	0.830003	0.326893	0.305576	0.315357	0.305207	0.340693	0.320191	0.334463	0.306681	0.310437	0.488844	0.348874	0.421286	0.607526	0.641502	0.64046	0.498875	0.563862	0.658563	0.305454	0.381801	0.382137	0.375961	0.376598	0.36677	0.379503	0.347547	0.338532	0.356347	0.332894	0.333628	0.351877	0.351509	0.806177	0.782768	0.803485	0.808706	0.793737	0.814391	0.798215	0.804327	0.811684	0.811256	0.798416	0.819021
Csak Comp8A	0.794453	0.789873	0.920539	0.287248	0.80693	0.308457	0.289509	0.300153	0.295735	0.317476	0.315662	0.309807	0.294447	0.299953	0.469431	0.324304	0.403475	0.573031	0.603077	0.606363	0.464907	0.535622	0.624685	0.295933	0.36884	0.362968	0.363181	0.36136	0.359878	0.366265	0.327234	0.317711	0.336714	0.313459	0.314886	0.331943	0.332332	0.925051	0.895452	0.922671	0.926734	0.910008	0.928919	0.903684	0.909882	0.930565	0.921652	0.909958	0.935791
Csak Comp9B	0.915597	0.923209	0.790079	0.27412	0.810091	0.306771	0.297861	0.288564	0.285953	0.314767	0.324739	0.30754	0.288636	0.295212	0.46229	0.317667	0.37467	0.589326	0.620837	0.629974	0.522887	0.557	0.636178	0.297934	0.364128	0.351128	0.355352	0.343453	0.347355	0.352101	0.339571	0.337579	0.344233	0.329742	0.334443	0.339905	0.343391	0.818629	0.813609	0.8316	0.825363	0.826866	0.805862	0.784132	0.787024	0.825614	0.797478	0.797615	0.819024
Csak1-15	0.705729	0.705677	0.697558	0.162998	0.744172	0.205832	0.180826	0.207045	0.194458	0.209669	0.208268	0.208893	0.189118	0.192883	0.396545	0.220593	0.256138	0.518847	0.526569	0.521422	0.558892	0.549565	0.573138	0.241385	0.22869	0.234269	0.240881	0.238706	0.233672	0.223415	0.213886	0.20901	0.208259	0.204921	0.213205	0.21316	0.20607	0.720321	0.758138	0.75147	0.725249	0.772884	0.720002	0.680962	0.720101	0.767909	0.70889	0.689217	0.738591
Csak18-01	0.798762	0.796259	0.796306	0.301986	0.818707	0.333163	0.308672	0.313243	0.30741	0.344394	0.344664	0.33301	0.315242	0.314651	0.479332	0.348911	0.417136	0.6237	0.629858	0.625194	0.491441	0.53631	0.645435	0.305409	0.378427	0.390126	0.38465	0.383659	0.37687	0.385654	0.35176	0.342547	0.360561	0.333612	0.336423	0.353669	0.357447	0.796757	0.770329	0.783092	0.798594	0.770989	0.798204	0.802991	0.782286	0.782992	0.797228	0.802981	0.796045
Csak18-05-03	0.786827	0.779551	0.785175	0.305639	0.82481	0.337808	0.303385	0.330173	0.320429	0.346819	0.343464	0.33969	0.323624	0.321339	0.485231	0.355786	0.437958	0.631835	0.627766	0.611615	0.500094	0.558188	0.654897	0.313989	0.372974	0.392442	0.381089	0.394688	0.382634	0.377276	0.351148	0.338048	0.355919	0.32918	0.331284	0.353245	0.352096	0.787511	0.766787	0.772886	0.787617	0.766704	0.802536	0.803408	0.792969	0.784356	0.802252	0.789586	0.798309
Csak18-07	0.78243	0.774446	0.780756	0.308584	0.822268	0.341232	0.306411	0.333603	0.32512	0.351052	0.346847	0.344949	0.328008	0.324912	0.487587	0.360288	0.443661	0.634742	0.630267	0.612326	0.498922	0.559655	0.656831	0.315924	0.375739	0.395212	0.383388	0.399245	0.386049	0.380907	0.354815	0.340072	0.359491	0.331167	0.333455	0.356483	0.354102	0.784718	0.761826	0.768762	0.784359	0.761862	0.80203	0.804042	0.792666	0.78002	0.804025	0.787918	0.797251
Csak200-205	0.92643	0.923518	0.812944	0.292674	0.82264	0.326149	0.294157	0.30623	0.29585	0.330719	0.328385	0.323527	0.296179	0.304188	0.471348	0.340822	0.404885	0.616543	0.637919	0.639796	0.496044	0.543152	0.651268	0.297035	0.377274	0.373389	0.37521	0.366463	0.362009	0.375968	0.344472	0.336744	0.353598	0.327942	0.3308	0.346014	0.349556	0.814834	0.780979	0.803929	0.817017	0.791852	0.811904	0.800042	0.784104	0.802387	0.810001	0.803728	0.813178
Csak20060625	0.900958	0.892873	0.79131	0.28396	0.828028	0.324412	0.296311	0.314925	0.306584	0.348884	0.337908	0.326278	0.315591	0.305643	0.484529	0.342622	0.420261	0.626574	0.629574	0.616517	0.52953	0.591363	0.660459	0.321294	0.361244	0.377447	0.380414	0.388453	0.374728	0.368121	0.33828	0.324155	0.338466	0.316139	0.320958	0.339612	0.334996	0.811948	0.795218	0.805429	0.813068	0.803898	0.821821	0.80307	0.801971	0.819529	0.819326	0.791577	0.825302
Csak2010-13-32	0.923007	0.913449	0.809471	0.295413	0.831085	0.328172	0.291978	0.309835	0.299822	0.332365	0.328561	0.327952	0.299196	0.305732	0.474493	0.343909	0.416786	0.629604	0.642823	0.637344	0.510878	0.559193	0.66258	0.30163	0.375687	0.376519	0.375632	0.371321	0.365876	0.373315	0.343539	0.332984	0.35012	0.324571	0.327186	0.344138	0.344454	0.81812	0.789823	0.807981	0.819708	0.80115	0.823323	0.807458	0.800436	0.815327	0.821933	0.805887	0.825097
Csak2010-13-33	0.901566	0.890804	0.795003	0.304564	0.831341	0.335592	0.291834	0.326911	0.316425	0.339793	0.332923	0.336094	0.310734	0.316322	0.48029	0.353793	0.432563	0.632283	0.640111	0.626325	0.507149	0.572079	0.665192	0.313923	0.37778	0.382787	0.37841	0.387087	0.375299	0.372877	0.348308	0.33504	0.352431	0.325665	0.329359	0.351138	0.347699	0.805556	0.775811	0.791689	0.804027	0.785389	0.820604	0.803172	0.798106	0.804545	0.819034	0.788105	0.819417
Csak2010-16-01	0.928135	0.917488	0.809875	0.308023	0.831592	0.338982	0.299547	0.316319	0.30992	0.344933	0.338869	0.3396	0.311292	0.314414	0.479068	0.354788	0.425898	0.629281	0.649777	0.64169	0.503252	0.565991	0.665205	0.309999	0.386522	0.386139	0.386389	0.385775	0.378157	0.384499	0.35547	0.344043	0.36236	0.335503	0.338463	0.358195	0.357999	0.819679	0.783792	0.804966	0.820012	0.794486	0.82852	0.813682	0.801615	0.811722	0.826993	0.80614	0.82707
Csak2010-16-11-8	0.913577	0.903295	0.803686	0.307287	0.833773	0.343193	0.301118	0.326489	0.318584	0.346353	0.341106	0.342827	0.317874	0.319814	0.48601	0.359774	0.436997	0.63307	0.646151	0.633236	0.511904	0.579281	0.669635	0.320656	0.384701	0.387622	0.384728	0.391466	0.38183	0.38008	0.356012	0.342617	0.359385	0.333629	0.337155	0.357768	0.355329	0.816145	0.787964	0.804316	0.816466	0.797899	0.82845	0.811783	0.806408	0.816329	0.826428	0.798239	0.829626
Csak2011-12-01	0.914676	0.902565	0.806141	0.296474	0.830283	0.331429	0.289314	0.322588	0.313021	0.339686	0.330664	0.333879	0.305766	0.316294	0.480141	0.351026	0.426752	0.628883	0.646938	0.630145	0.503892	0.567655	0.666356	0.307998	0.374139	0.379911	0.382608	0.381986	0.37132	0.37454	0.347338	0.333985	0.351237	0.324696	0.326666	0.346996	0.346912	0.807568	0.776601	0.792275	0.806452	0.786958	0.816837	0.803533	0.792611	0.800744	0.817712	0.790938	0.815989
Csak2011-12-02	0.913703	0.902435	0.802827	0.28009	0.829227	0.314769	0.286081	0.309138	0.297373	0.327324	0.327489	0.314886	0.306589	0.302095	0.469821	0.332421	0.411252	0.627463	0.630351	0.61859	0.515899	0.56614	0.652738	0.300735	0.359778	0.369232	0.36722	0.373548	0.374363	0.366133	0.327763	0.316645	0.3321	0.308622	0.309853	0.327567	0.327388	0.812446	0.785664	0.802373	0.813206	0.798709	0.81863	0.803708	0.798014	0.811182	0.819308	0.796879	0.82011
Csak2011-12-03	0.918496	0.916596	0.807571	0.278248	0.825457	0.318975	0.294124	0.309707	0.29853	0.332944	0.335381	0.316067	0.309258	0.303581	0.471136	0.335101	0.398916	0.622684	0.630396	0.626314	0.516175	0.56111	0.649346	0.303199	0.361923	0.367762	0.370191	0.370019	0.372065	0.368231	0.334143	0.325261	0.338902	0.3156	0.320612	0.334721	0.335144	0.818781	0.796077	0.810037	0.819179	0.805273	0.814911	0.801714	0.790432	0.813354	0.81198	0.802029	0.82016
Csak2011-12-04	0.912056	0.901957	0.7991	0.293338	0.836893	0.323927	0.29633	0.320586	0.310945	0.34152	0.338651	0.326969	0.318712	0.313723	0.479469	0.344682	0.421558	0.633837	0.637321	0.627373	0.514175	0.573096	0.658451	0.311158	0.372259	0.382598	0.379814	0.388624	0.385016	0.378174	0.342198	0.329729	0.347385	0.320801	0.323554	0.34374	0.341684	0.815585	0.784444	0.802071	0.815349	0.795167	0.825488	0.809315	0.802027	0.811868	0.825402	0.800742	0.825816
Csak2011-12-07	0.899539	0.886319	0.795043	0.295357	0.826068	0.327612	0.284389	0.321243	0.310615	0.327879	0.323395	0.33042	0.301986	0.310444	0.474156	0.347019	0.432649	0.625496	0.636416	0.619188	0.503139	0.566599	0.660743	0.304174	0.369427	0.37611	0.37178	0.380401	0.367196	0.365832	0.33997	0.326014	0.344336	0.31775	0.318683	0.340842	0.33826	0.799639	0.768851	0.784672	0.798159	0.779975	0.81233	0.796162	0.791936	0.796209	0.815339	0.782575	0.812191
Csak2011-21-01	0.925788	0.916642	0.805893	0.2915	0.829001	0.32529	0.302645	0.303593	0.296355	0.351554	0.338189	0.327902	0.311763	0.302121	0.48188	0.342529	0.414982	0.624431	0.63709	0.631131	0.510584	0.567462	0.655239	0.308966	0.374338	0.384198	0.389054	0.385908	0.376361	0.386003	0.345098	0.333679	0.351238	0.325824	0.32853	0.346014	0.346914	0.824327	0.792645	0.813592	0.825997	0.804581	0.829631	0.814473	0.804339	0.818782	0.828243	0.812261	0.829512
Csak2011-21-03-01	0.899337	0.889609	0.793171	0.288845	0.82879	0.322895	0.295063	0.310848	0.303308	0.348581	0.33286	0.328899	0.312549	0.301171	0.48144	0.341683	0.429136	0.623931	0.628435	0.616154	0.51858	0.58259	0.657825	0.31345	0.366497	0.382802	0.382931	0.391196	0.374194	0.373666	0.339247	0.325434	0.342722	0.317661	0.320435	0.342199	0.338446	0.816419	0.790188	0.805614	0.814468	0.80023	0.828338	0.808141	0.810151	0.819426	0.825988	0.796728	0.831504
Csak2012-05-01	0.882236	0.873837	0.793139	0.272752	0.821257	0.308411	0.283004	0.302122	0.2896	0.324683	0.321702	0.309047	0.298608	0.288727	0.469476	0.326324	0.40951	0.618055	0.616295	0.605777	0.529811	0.579519	0.645244	0.305554	0.347221	0.362108	0.356779	0.371451	0.357824	0.351155	0.321535	0.308959	0.32305	0.302061	0.305189	0.322577	0.319027	0.807693	0.793966	0.805699	0.809093	0.805377	0.817103	0.795323	0.803035	0.821029	0.813972	0.787127	0.823845
Csak2012-05-02	0.887797	0.875543	0.793313	0.299061	0.824762	0.329828	0.300348	0.323733	0.31201	0.347229	0.339595	0.330741	0.319463	0.311706	0.483931	0.348865	0.437177	0.625947	0.630635	0.615425	0.504725	0.575042	0.650129	0.315269	0.372178	0.387421	0.381294	0.40109	0.384217	0.380039	0.344391	0.329839	0.348772	0.321484	0.323956	0.346905	0.344072	0.805452	0.773536	0.790832	0.805971	0.783771	0.822708	0.806543	0.800258	0.804469	0.823711	0.790646	0.82059
Csak2012-05-04	0.797776	0.79725	0.71803	0.175764	0.746203	0.224931	0.209481	0.225489	0.210571	0.235296	0.244935	0.222651	0.218193	0.206859	0.398694	0.237128	0.283641	0.540891	0.526927	0.524192	0.56864	0.553367	0.570626	0.262915	0.246765	0.261392	0.262033	0.270157	0.261383	0.247678	0.231794	0.224807	0.226662	0.221091	0.228497	0.231573	0.224286	0.736809	0.770509	0.7638	0.742525	0.782032	0.737889	0.704534	0.738276	0.780878	0.727565	0.709375	0.755563
Csak2012-05-05	0.876014	0.864403	0.784435	0.282574	0.822448	0.311377	0.283451	0.308075	0.29716	0.328113	0.320751	0.314928	0.30318	0.293138	0.469964	0.330387	0.421567	0.618311	0.615733	0.602141	0.517418	0.578661	0.643537	0.304507	0.350394	0.367669	0.360087	0.381149	0.363324	0.356596	0.324769	0.310745	0.327706	0.30403	0.306473	0.328356	0.323877	0.800618	0.777954	0.793884	0.801003	0.790164	0.817865	0.795136	0.805482	0.810553	0.815494	0.781012	0.819411
Csak206N	0.962174	0.950282	0.815868	0.303501	0.845392	0.332453	0.312961	0.311631	0.302123	0.35075	0.346416	0.337024	0.315311	0.310228	0.493383	0.350747	0.417459	0.627493	0.647255	0.64598	0.518689	0.576143	0.663687	0.3148	0.388059	0.393577	0.390081	0.388983	0.38124	0.393583	0.357621	0.347165	0.366285	0.34	0.341342	0.357611	0.358094	0.835874	0.806228	0.829955	0.841043	0.82138	0.842926	0.825273	0.820845	0.836574	0.845142	0.829015	0.844235
Csak2151	0.918884	0.910923	0.80782	0.315243	0.824048	0.341169	0.327726	0.321008	0.312551	0.374767	0.351346	0.345358	0.332967	0.320911	0.503986	0.360232	0.435945	0.613149	0.649231	0.64949	0.482783	0.568021	0.658688	0.320906	0.398954	0.404547	0.410401	0.406434	0.398344	0.41198	0.367299	0.357169	0.377027	0.347748	0.350301	0.36926	0.373185	0.824519	0.785242	0.809258	0.827154	0.794577	0.82731	0.817179	0.798268	0.812657	0.826217	0.816542	0.827123
Csak2156-3	0.809372	0.803922	0.730724	0.240463	0.787255	0.276969	0.24758	0.289393	0.277226	0.287947	0.276126	0.282644	0.270436	0.270562	0.459584	0.29954	0.359655	0.566522	0.5836	0.567941	0.545352	0.600899	0.626795	0.301831	0.303078	0.314801	0.314058	0.329843	0.314131	0.298713	0.291008	0.279999	0.286302	0.273594	0.281242	0.293177	0.282141	0.751135	0.766852	0.766915	0.755595	0.780678	0.764983	0.732477	0.761348	0.788663	0.757856	0.722982	0.77649
Csak2193-02	0.919927	0.911892	0.804587	0.285638	0.823694	0.320647	0.285235	0.304954	0.295535	0.335004	0.324314	0.322393	0.294338	0.302191	0.469122	0.33934	0.405207	0.624458	0.640811	0.632739	0.515423	0.56276	0.663432	0.302248	0.365267	0.366442	0.374733	0.366066	0.361225	0.365823	0.33798	0.32774	0.342975	0.320644	0.323796	0.338856	0.338762	0.812453	0.788981	0.805117	0.814705	0.800458	0.815627	0.799548	0.792035	0.812375	0.812989	0.79589	0.8173
Csak2193-03	0.929079	0.918088	0.809602	0.29457	0.833416	0.333686	0.302319	0.313889	0.303876	0.345516	0.344823	0.33265	0.316943	0.308243	0.483449	0.349083	0.420766	0.633818	0.643579	0.630485	0.515603	0.575528	0.66131	0.314838	0.375489	0.387427	0.38472	0.392213	0.383198	0.383708	0.346865	0.333865	0.351005	0.325338	0.327595	0.346191	0.346046	0.821686	0.791495	0.807799	0.823127	0.801811	0.829149	0.816605	0.8028	0.814724	0.831351	0.808515	0.828454
Csak2193-08	0.772953	0.767854	0.76623	0.278708	0.814966	0.31883	0.278896	0.313648	0.305412	0.321833	0.320961	0.321249	0.300643	0.301753	0.46652	0.336383	0.411996	0.616021	0.610185	0.593764	0.534442	0.572822	0.646974	0.30852	0.34238	0.35755	0.348732	0.365566	0.35414	0.337996	0.328871	0.315383	0.328226	0.3091	0.313386	0.330807	0.325249	0.782619	0.783031	0.781938	0.783116	0.784044	0.796892	0.789241	0.798377	0.797981	0.790097	0.776177	0.800014
Csak2193-16-02	0.772769	0.765867	0.764921	0.287209	0.814787	0.326893	0.283026	0.323808	0.313198	0.329339	0.325428	0.3321	0.307359	0.309677	0.472165	0.347651	0.432908	0.621748	0.616515	0.596184	0.521611	0.573032	0.652441	0.307819	0.351773	0.37211	0.357316	0.379901	0.364444	0.349459	0.337298	0.322217	0.337658	0.314859	0.317502	0.339513	0.333051	0.778855	0.769721	0.771319	0.778847	0.771913	0.798478	0.790997	0.796878	0.788652	0.796905	0.774874	0.799366
Csak255N	0.953318	0.940435	0.815569	0.310544	0.850943	0.341512	0.316457	0.323102	0.314135	0.358916	0.35178	0.345744	0.325091	0.318386	0.499479	0.360479	0.43291	0.630129	0.64884	0.642675	0.513134	0.580644	0.666151	0.319822	0.393302	0.401124	0.396142	0.399968	0.388237	0.398464	0.36469	0.353013	0.372823	0.344965	0.347144	0.368486	0.36674	0.835932	0.799684	0.824434	0.837606	0.813461	0.847567	0.828279	0.824907	0.83251	0.846579	0.824144	0.847407
Csak29544	0.794865	0.787853	0.789697	0.305971	0.820974	0.338147	0.309985	0.323244	0.313524	0.348537	0.345103	0.339739	0.321236	0.318744	0.488822	0.354102	0.433771	0.629262	0.629105	0.621171	0.495594	0.546358	0.649043	0.308027	0.378502	0.396847	0.385147	0.388663	0.382309	0.387102	0.352418	0.342101	0.361788	0.333087	0.333878	0.353057	0.356223	0.791996	0.76757	0.77853	0.794473	0.768952	0.802694	0.806038	0.790557	0.785597	0.805699	0.801059	0.799924
Csak3-21	0.743494	0.742937	0.861362	0.208231	0.774217	0.253491	0.224172	0.265597	0.250957	0.248824	0.26246	0.247643	0.242417	0.24835	0.422015	0.269126	0.30858	0.532722	0.553066	0.542892	0.519815	0.55126	0.596946	0.280831	0.279642	0.280999	0.286066	0.291308	0.293086	0.271896	0.259598	0.250951	0.255372	0.246595	0.254223	0.259561	0.251872	0.862621	0.892402	0.884703	0.866299	0.90398	0.864873	0.829038	0.857071	0.902497	0.851788	0.830573	0.879295
Csak306N	0.97008	0.958716	0.820701	0.30496	0.841543	0.33598	0.315595	0.31051	0.30148	0.35296	0.351622	0.338969	0.315797	0.312891	0.492376	0.353047	0.412437	0.626126	0.651366	0.651215	0.513056	0.567294	0.663984	0.312366	0.390803	0.393387	0.392222	0.387102	0.382776	0.39806	0.361826	0.352499	0.370957	0.344788	0.345841	0.36047	0.364344	0.835676	0.802663	0.825297	0.839831	0.816125	0.837029	0.823544	0.810232	0.828617	0.839833	0.830258	0.837472
Csak4.01C_5ug	0.924937	0.920775	0.811969	0.288143	0.817324	0.316172	0.302288	0.290823	0.281345	0.332295	0.333551	0.313392	0.297747	0.293724	0.47415	0.32907	0.396862	0.611272	0.626321	0.632629	0.498763	0.540219	0.634274	0.2916	0.370073	0.372245	0.373646	0.366731	0.362891	0.381544	0.337033	0.331244	0.348162	0.323596	0.32386	0.336313	0.343017	0.816011	0.786143	0.810159	0.822433	0.799389	0.811311	0.800526	0.78592	0.807766	0.811795	0.812335	0.814341
Csak5-17G	0.766986	0.763392	0.760833	0.250548	0.808477	0.288099	0.262146	0.310189	0.288471	0.304629	0.297199	0.29148	0.296285	0.28179	0.464085	0.312374	0.365996	0.58767	0.600054	0.581094	0.5458	0.606295	0.645474	0.313044	0.30982	0.336752	0.326224	0.349073	0.341094	0.314272	0.300096	0.288239	0.295782	0.281844	0.288811	0.301356	0.290402	0.779193	0.792813	0.788081	0.78109	0.80164	0.793463	0.766315	0.787164	0.809775	0.786201	0.755199	0.800541
Csak5-20G	0.74833	0.745415	0.734821	0.224661	0.795357	0.266442	0.23363	0.287751	0.271258	0.271765	0.26739	0.272505	0.26618	0.26525	0.446027	0.288884	0.343752	0.560685	0.58636	0.566939	0.545387	0.593333	0.630526	0.291002	0.290924	0.298478	0.296851	0.313564	0.311018	0.280932	0.280366	0.269593	0.274947	0.262981	0.270779	0.281666	0.269386	0.75293	0.772457	0.768955	0.75714	0.785281	0.766333	0.730963	0.759163	0.79125	0.757458	0.723419	0.77653
Csak701753	0.839275	0.830445	0.812641	0.31374	0.849634	0.345919	0.308455	0.339914	0.329382	0.35378	0.334597	0.348651	0.324455	0.333004	0.50076	0.369963	0.439573	0.635599	0.666723	0.651084	0.498415	0.588245	0.67983	0.324044	0.391947	0.395119	0.387637	0.399357	0.389728	0.388909	0.363255	0.349833	0.367969	0.340591	0.343189	0.363799	0.36234	0.821691	0.789675	0.807488	0.823449	0.800183	0.836387	0.821581	0.81034	0.81757	0.835779	0.808349	0.833441
Csak9368-75	0.918042	0.911242	0.800898	0.284799	0.826455	0.323187	0.290764	0.304534	0.294254	0.326469	0.327871	0.320359	0.293502	0.303425	0.474277	0.337362	0.396146	0.624968	0.638822	0.635869	0.530118	0.566903	0.659056	0.308006	0.366637	0.364422	0.365411	0.358979	0.359633	0.362262	0.337305	0.328897	0.341609	0.321798	0.325112	0.33554	0.336761	0.814167	0.802583	0.815492	0.818491	0.815071	0.814541	0.796311	0.797164	0.825437	0.810969	0.798436	0.820683
Csak936975	0.899537	0.894323	0.789284	0.283261	0.838219	0.322829	0.287514	0.308705	0.301974	0.330023	0.329212	0.32319	0.300309	0.304492	0.483944	0.339295	0.414412	0.623737	0.631486	0.625037	0.523009	0.565772	0.660731	0.306379	0.362116	0.364826	0.363537	0.364007	0.357513	0.357545	0.341075	0.330082	0.344295	0.321485	0.326698	0.342601	0.340572	0.807253	0.789599	0.803985	0.809326	0.800488	0.810555	0.790201	0.789473	0.81475	0.806524	0.785555	0.817003
CsakA48g	0.81337	0.81163	0.801249	0.297694	0.839404	0.329946	0.314355	0.321198	0.307006	0.347108	0.334713	0.33024	0.318229	0.314688	0.503285	0.34879	0.410267	0.614858	0.642677	0.640885	0.500778	0.5713	0.665449	0.314621	0.375504	0.382931	0.377931	0.376046	0.376842	0.377601	0.351976	0.343293	0.358012	0.334779	0.338206	0.352093	0.353161	0.814631	0.792497	0.810521	0.818347	0.803886	0.817163	0.799031	0.790045	0.81816	0.813437	0.798442	0.820603
CsakBAA894	0.797339	0.788965	0.923562	0.28249	0.818979	0.307773	0.286973	0.304297	0.290281	0.319366	0.316157	0.307911	0.296165	0.29402	0.475228	0.326142	0.405778	0.584294	0.608845	0.597743	0.478861	0.550982	0.631048	0.298834	0.355169	0.366369	0.358856	0.369907	0.358459	0.361205	0.321773	0.309096	0.327467	0.304335	0.304028	0.320938	0.321206	0.912671	0.887554	0.906193	0.915241	0.902957	0.924985	0.903944	0.901194	0.918995	0.925876	0.8965	0.925322
CsakCI764	0.81186	0.803561	0.789087	0.318271	0.835849	0.343754	0.315376	0.334466	0.331815	0.358524	0.338977	0.350198	0.329136	0.33616	0.50854	0.36818	0.452338	0.620932	0.651214	0.639605	0.477679	0.563086	0.670002	0.312211	0.397042	0.4005	0.391109	0.398182	0.3869	0.393348	0.370044	0.358606	0.37758	0.348995	0.349856	0.37181	0.372658	0.799745	0.760733	0.784567	0.800977	0.77309	0.81207	0.796815	0.785318	0.793134	0.811582	0.786776	0.809289
CsakE756	0.761405	0.752899	0.75067	0.303522	0.803685	0.334304	0.30118	0.337943	0.333406	0.346624	0.329231	0.340397	0.323948	0.327584	0.486464	0.359565	0.454274	0.611403	0.620496	0.597579	0.497199	0.58277	0.647067	0.31882	0.368165	0.381289	0.36961	0.39174	0.375594	0.364555	0.356286	0.340569	0.357406	0.33296	0.33535	0.358684	0.35067	0.76578	0.754728	0.756879	0.766831	0.756036	0.78852	0.784227	0.787373	0.774203	0.789596	0.764555	0.787151
CsakE837	0.835135	0.83302	0.801307	0.296408	0.837058	0.337899	0.309681	0.322207	0.31269	0.348279	0.354197	0.336356	0.326002	0.319947	0.486769	0.35042	0.412886	0.624258	0.648419	0.645	0.51938	0.574605	0.675167	0.313946	0.378997	0.381886	0.377965	0.379417	0.384824	0.37784	0.354561	0.345908	0.359091	0.336816	0.339832	0.354928	0.357181	0.819495	0.796558	0.813418	0.822005	0.805885	0.818222	0.80391	0.792886	0.817803	0.81413	0.801246	0.823258
CsakE899	0.898049	0.886109	0.79356	0.317022	0.818764	0.345396	0.320356	0.333988	0.324007	0.365541	0.359362	0.351352	0.336966	0.327334	0.493798	0.365264	0.447424	0.625969	0.639123	0.628715	0.487677	0.561835	0.652166	0.330278	0.394979	0.408752	0.404885	0.413784	0.400714	0.406637	0.366105	0.353701	0.37368	0.344518	0.345621	0.367241	0.368991	0.804102	0.784651	0.784092	0.804225	0.775489	0.814016	0.834932	0.818494	0.791592	0.817306	0.825089	0.812228
CsakEs35	0.808814	0.803004	0.796401	0.277639	0.83959	0.298595	0.278528	0.290679	0.290169	0.311234	0.311602	0.29989	0.285242	0.28974	0.471596	0.319453	0.399686	0.620599	0.640664	0.628568	0.52358	0.588411	0.663479	0.289791	0.348668	0.349197	0.348329	0.361217	0.349476	0.345498	0.323978	0.31084	0.326802	0.30347	0.306194	0.322492	0.321952	0.80514	0.783466	0.79769	0.805709	0.794721	0.815467	0.797259	0.794349	0.80957	0.814573	0.786513	0.81649
CsakJ178	0.85286	0.849391	0.75931	0.269482	0.805019	0.305661	0.273518	0.312053	0.307437	0.313338	0.305323	0.305256	0.298968	0.303882	0.467509	0.325285	0.368852	0.584102	0.619774	0.609374	0.530778	0.601049	0.654734	0.326859	0.340771	0.340522	0.351324	0.352795	0.356148	0.338072	0.319946	0.3096	0.317552	0.301954	0.310362	0.323201	0.314307	0.78072	0.78639	0.789515	0.783044	0.7951	0.786901	0.763232	0.774635	0.803527	0.77868	0.753932	0.796533
CsakJ204_2	0.789406	0.784204	0.798605	0.307128	0.831327	0.330903	0.303111	0.325189	0.327826	0.33216	0.326746	0.330793	0.310509	0.325873	0.478454	0.354078	0.417181	0.613703	0.664814	0.645263	0.513379	0.623626	0.687401	0.329102	0.382527	0.369026	0.372225	0.384847	0.375546	0.364227	0.353778	0.339823	0.352874	0.33062	0.335407	0.354421	0.348837	0.807924	0.791678	0.801934	0.807843	0.804179	0.818916	0.796654	0.797917	0.815358	0.813707	0.782609	0.822356
CsakJ32	0.811902	0.80488	0.810768	0.301686	0.859012	0.333309	0.303469	0.336256	0.328095	0.351319	0.343015	0.334773	0.329377	0.323606	0.511128	0.357634	0.437461	0.636491	0.646795	0.629652	0.521302	0.597374	0.676291	0.317998	0.369502	0.389668	0.375915	0.399948	0.377817	0.372557	0.350213	0.336304	0.352315	0.325957	0.330488	0.352405	0.347766	0.821372	0.79511	0.809775	0.820785	0.806283	0.835804	0.814886	0.813074	0.823901	0.834277	0.800599	0.836812
CsakJ96	0.855116	0.846157	0.768793	0.299947	0.820836	0.323084	0.282733	0.335924	0.333153	0.334847	0.317945	0.331582	0.32079	0.324703	0.483794	0.349405	0.432561	0.601323	0.637154	0.615599	0.507299	0.611987	0.670412	0.327329	0.361784	0.371882	0.372733	0.389059	0.382451	0.363959	0.339576	0.324523	0.338905	0.315636	0.32076	0.343852	0.333769	0.787134	0.771934	0.781122	0.785719	0.783102	0.805152	0.780168	0.791639	0.800541	0.801625	0.761288	0.807991
CsakKW1	0.837765	0.837898	0.817426	0.299978	0.852398	0.335563	0.312825	0.315875	0.307324	0.353643	0.343417	0.332899	0.323984	0.314246	0.5064	0.357163	0.407589	0.614158	0.650254	0.646824	0.505663	0.584707	0.668218	0.317503	0.382259	0.3907	0.385275	0.388776	0.383139	0.388743	0.35618	0.34617	0.361338	0.336179	0.342519	0.356161	0.357812	0.835085	0.809236	0.827454	0.836862	0.818525	0.833544	0.818927	0.80431	0.829032	0.830139	0.817735	0.835852
CsakKW10	0.789341	0.782938	0.797691	0.291891	0.840711	0.321852	0.291126	0.330135	0.322478	0.336448	0.32591	0.324749	0.316829	0.31775	0.498397	0.348419	0.41845	0.611483	0.643951	0.6188	0.519964	0.624258	0.680476	0.32975	0.358079	0.367846	0.367723	0.393696	0.379476	0.36141	0.334471	0.318959	0.332287	0.310984	0.314302	0.337218	0.328729	0.803642	0.790792	0.79652	0.801926	0.799902	0.820312	0.795151	0.802154	0.815217	0.814766	0.776944	0.822062
CsakKW11b	0.8424	0.837953	0.813398	0.308837	0.847065	0.343169	0.308924	0.317306	0.314951	0.353828	0.344714	0.343046	0.316695	0.322838	0.49732	0.359559	0.412916	0.626727	0.660981	0.657369	0.500698	0.567354	0.677824	0.31155	0.387615	0.38516	0.387035	0.379086	0.37824	0.388248	0.362808	0.352757	0.369934	0.343586	0.346468	0.361417	0.364694	0.825006	0.793852	0.813702	0.82569	0.804413	0.826506	0.812579	0.798363	0.819203	0.826384	0.812523	0.826276
CsakKW13	0.75328	0.751934	0.739432	0.231999	0.784325	0.27725	0.240848	0.280611	0.266474	0.277321	0.278354	0.276446	0.259666	0.262286	0.441243	0.297942	0.340426	0.574539	0.595595	0.581891	0.552458	0.597435	0.645737	0.295406	0.301141	0.305931	0.303697	0.315146	0.309542	0.289772	0.285447	0.276153	0.27956	0.26896	0.27716	0.285294	0.276142	0.753952	0.773652	0.769339	0.757072	0.784051	0.759934	0.729702	0.752439	0.78708	0.751165	0.724891	0.772255
CsakKW18b	0.817593	0.81461	0.817714	0.281764	0.841815	0.32097	0.287682	0.317016	0.303567	0.336521	0.319495	0.324313	0.303464	0.309433	0.537305	0.344828	0.404464	0.608887	0.648584	0.637121	0.504534	0.568988	0.670962	0.306476	0.358136	0.369743	0.368126	0.365705	0.362066	0.361189	0.338234	0.328388	0.341243	0.31948	0.322992	0.336577	0.335896	0.814245	0.800743	0.807822	0.814771	0.80794	0.81651	0.800676	0.795395	0.818222	0.814202	0.796526	0.819446
CsakKW2	0.793003	0.793891	0.760923	0.245499	0.803834	0.299277	0.263167	0.29314	0.270648	0.292747	0.287613	0.291505	0.271353	0.271126	0.449768	0.313021	0.34133	0.586019	0.615065	0.601832	0.54914	0.59586	0.65066	0.308725	0.319472	0.319307	0.318461	0.325123	0.320142	0.30556	0.30398	0.293863	0.298043	0.286055	0.295906	0.302031	0.29473	0.78009	0.796983	0.790631	0.781159	0.804349	0.781651	0.755097	0.770147	0.80514	0.772378	0.751941	0.791756
CsakKW3	0.786885	0.778252	0.763743	0.288886	0.827826	0.318012	0.276946	0.322539	0.309478	0.32526	0.306404	0.32554	0.307933	0.303349	0.48693	0.342043	0.428703	0.602954	0.628418	0.603073	0.518495	0.605885	0.659166	0.312521	0.349258	0.362387	0.350773	0.375715	0.359807	0.344627	0.33089	0.315804	0.329066	0.309654	0.309637	0.331967	0.324922	0.780199	0.769993	0.778847	0.781009	0.78418	0.798818	0.772637	0.791226	0.799593	0.795593	0.756382	0.803448
CsakKW4	0.81307	0.805846	0.806674	0.310202	0.846668	0.33509	0.304557	0.330817	0.324804	0.350015	0.331198	0.344732	0.314546	0.327391	0.495872	0.360027	0.431752	0.613046	0.65325	0.64315	0.486724	0.569882	0.66767	0.310084	0.390012	0.389523	0.386527	0.38908	0.389127	0.388328	0.357961	0.347703	0.366068	0.338429	0.34031	0.361378	0.360574	0.811698	0.777857	0.799923	0.81274	0.789844	0.823653	0.806918	0.801378	0.807826	0.821644	0.800846	0.822162
CsakKW9	0.815822	0.810902	0.80262	0.293348	0.843939	0.335384	0.294087	0.332663	0.316372	0.33442	0.327168	0.330773	0.314413	0.32322	0.486516	0.353927	0.407011	0.614745	0.65904	0.640214	0.497408	0.574752	0.677505	0.307394	0.367664	0.369086	0.367525	0.371244	0.378679	0.364683	0.343706	0.332252	0.344524	0.322158	0.325095	0.341085	0.341808	0.802859	0.782189	0.792944	0.80342	0.792959	0.807091	0.790337	0.779538	0.801075	0.803858	0.782945	0.807772
CsakMd1g	0.637139	0.63474	0.580876	0.121427	0.609374	0.138558	0.133469	0.14213	0.131847	0.140131	0.160476	0.141644	0.124966	0.130967	0.329518	0.150972	0.183774	0.384682	0.382113	0.385634	0.455846	0.425675	0.426334	0.182089	0.163905	0.16481	0.174366	0.17633	0.17142	0.167408	0.141889	0.142854	0.141501	0.142131	0.144832	0.143359	0.136888	0.587438	0.62616	0.623433	0.596989	0.641333	0.590923	0.559506	0.605832	0.636597	0.581805	0.574412	0.608904
CsakMd27g	0.785288	0.778254	0.773249	0.313338	0.838372	0.338512	0.307791	0.331644	0.337379	0.342462	0.326124	0.345888	0.32343	0.331936	0.496785	0.361519	0.442113	0.60505	0.645905	0.625197	0.489298	0.603547	0.66819	0.314172	0.385345	0.384059	0.37209	0.392583	0.384061	0.369377	0.363776	0.347747	0.365235	0.338254	0.342415	0.366145	0.360626	0.79295	0.765389	0.781344	0.790851	0.777086	0.810013	0.790433	0.790836	0.796341	0.810408	0.770423	0.810495
CsakMd33g_2	0.681512	0.678556	0.670821	0.199841	0.715467	0.239986	0.213171	0.244258	0.234621	0.23863	0.246365	0.241024	0.225359	0.228162	0.405009	0.250799	0.313045	0.525294	0.500925	0.488298	0.54827	0.545829	0.55048	0.272356	0.252435	0.266752	0.257689	0.27375	0.268799	0.245034	0.243008	0.234342	0.23815	0.231478	0.236649	0.243218	0.2335	0.694469	0.736756	0.720171	0.702661	0.737687	0.708502	0.695559	0.732734	0.740662	0.700548	0.69272	0.721922
CsakMd33s	0.797084	0.791397	0.785745	0.299569	0.824395	0.34136	0.299399	0.335716	0.324928	0.341552	0.339833	0.341783	0.317067	0.323852	0.481363	0.358877	0.431611	0.631187	0.629963	0.607959	0.520491	0.58567	0.665567	0.325434	0.364917	0.379254	0.367661	0.382365	0.378686	0.361224	0.347794	0.334375	0.347689	0.325733	0.329852	0.349611	0.345042	0.799967	0.794886	0.791014	0.7995	0.792008	0.813782	0.812158	0.810281	0.806789	0.809009	0.79522	0.814713
CsakMD35s	0.811228	0.809257	0.797186	0.312988	0.826217	0.354176	0.323113	0.336237	0.328789	0.359095	0.355624	0.352069	0.327209	0.331854	0.49403	0.367912	0.433776	0.634021	0.637271	0.631201	0.509206	0.567359	0.663253	0.326876	0.387138	0.39469	0.386664	0.387953	0.388815	0.384429	0.366835	0.355393	0.371386	0.346524	0.350189	0.367999	0.368591	0.817035	0.801844	0.807402	0.817593	0.798339	0.820593	0.823934	0.812089	0.813143	0.817137	0.816777	0.822541
CsakMd40g_2	0.685114	0.684877	0.676194	0.192146	0.708442	0.237545	0.215863	0.232565	0.22352	0.235349	0.250001	0.236749	0.216288	0.222806	0.399402	0.246855	0.297964	0.515297	0.493759	0.488269	0.549304	0.52421	0.542561	0.265626	0.251572	0.260548	0.256631	0.260755	0.263902	0.244269	0.243358	0.238247	0.239786	0.236142	0.241406	0.242555	0.235923	0.69929	0.746293	0.729296	0.708198	0.747934	0.70501	0.689971	0.725069	0.744954	0.696	0.695809	0.720693
CsakMd5g	0.89695	0.899155	0.807355	0.263606	0.825546	0.303164	0.270035	0.287461	0.276989	0.300046	0.312413	0.301735	0.26954	0.283815	0.456536	0.320377	0.369081	0.604379	0.633157	0.628247	0.531627	0.570086	0.667711	0.29923	0.34784	0.340199	0.352747	0.342032	0.34415	0.346028	0.314519	0.308921	0.316217	0.300869	0.302609	0.310899	0.313303	0.804387	0.803105	0.810211	0.806711	0.81405	0.795601	0.776941	0.779721	0.812308	0.790217	0.782155	0.80588
CsakMd5s	0.796289	0.795559	0.719244	0.181731	0.752878	0.226191	0.20797	0.230927	0.217889	0.231883	0.243707	0.224492	0.217013	0.215134	0.406063	0.240855	0.27467	0.528132	0.543981	0.539991	0.564961	0.569489	0.588541	0.272528	0.255663	0.258034	0.269684	0.271707	0.271732	0.256297	0.231913	0.225991	0.226395	0.221458	0.228892	0.231343	0.223725	0.732246	0.767934	0.758958	0.737083	0.779469	0.73317	0.700088	0.732967	0.776124	0.723404	0.705205	0.750214
CsakMd6g	0.910877	0.90675	0.813844	0.289074	0.836891	0.319496	0.29006	0.307565	0.299473	0.329397	0.329919	0.321041	0.301694	0.302771	0.476893	0.339164	0.402436	0.613936	0.65031	0.642483	0.512437	0.582191	0.675335	0.312331	0.37064	0.372396	0.377822	0.379215	0.375836	0.3757	0.332815	0.322182	0.337117	0.313608	0.315939	0.332921	0.332559	0.81876	0.795514	0.809682	0.816225	0.805182	0.817953	0.801187	0.796754	0.815117	0.81622	0.798503	0.823139
CsakMd70g	0.826307	0.822626	0.744707	0.211222	0.786009	0.25426	0.232406	0.258747	0.24943	0.261519	0.274203	0.251271	0.244101	0.246167	0.430483	0.271079	0.318717	0.572367	0.573999	0.565136	0.572452	0.589204	0.616805	0.296765	0.285526	0.291682	0.302367	0.310003	0.304103	0.288335	0.259925	0.25174	0.255267	0.246563	0.252516	0.25966	0.252105	0.758425	0.784993	0.777829	0.76255	0.795382	0.762059	0.733652	0.759339	0.795592	0.754209	0.731856	0.776123
CsakNM1240	0.901728	0.888882	0.800994	0.298458	0.828199	0.331893	0.303168	0.31775	0.306942	0.346655	0.341684	0.333789	0.31779	0.30895	0.484803	0.34895	0.426703	0.628281	0.635858	0.627255	0.504645	0.568386	0.65337	0.30889	0.377227	0.389079	0.382731	0.392398	0.37967	0.383874	0.347401	0.334727	0.354886	0.326198	0.327908	0.348789	0.349093	0.815136	0.780478	0.800043	0.814626	0.790682	0.828889	0.81367	0.80489	0.811141	0.832385	0.803854	0.826176
CsakNM1241	0.793265	0.790965	0.892733	0.287871	0.804154	0.318132	0.296008	0.310618	0.304152	0.327037	0.328066	0.313363	0.304072	0.306587	0.475945	0.33464	0.410719	0.595669	0.610506	0.605628	0.487442	0.552937	0.636312	0.315791	0.36467	0.364395	0.367274	0.371635	0.366647	0.363926	0.331329	0.319362	0.334673	0.312404	0.315578	0.331855	0.330651	0.896999	0.877258	0.894229	0.900191	0.887303	0.899803	0.880318	0.874323	0.903298	0.895705	0.875387	0.906022
CsakNM1242	0.913546	0.904623	0.810479	0.299282	0.822337	0.331379	0.310256	0.309101	0.299608	0.349717	0.345251	0.329624	0.314785	0.30757	0.483828	0.345043	0.414708	0.621496	0.635356	0.637593	0.497672	0.552355	0.645567	0.304311	0.381521	0.386365	0.38425	0.384777	0.378039	0.39126	0.348724	0.339654	0.359035	0.331534	0.33338	0.349649	0.354828	0.820608	0.785616	0.807409	0.822984	0.795049	0.82267	0.81265	0.796401	0.811773	0.824656	0.812612	0.82311
CsakSP291	0.88828	0.878046	0.791466	0.299557	0.835986	0.325485	0.294547	0.329878	0.323001	0.34278	0.336342	0.328789	0.325438	0.32129	0.48815	0.348198	0.429704	0.621843	0.641823	0.622991	0.523108	0.609324	0.672357	0.330371	0.371624	0.381681	0.385809	0.399121	0.392774	0.380553	0.338251	0.324064	0.34034	0.316571	0.319236	0.339986	0.333984	0.803354	0.784652	0.797473	0.804929	0.797518	0.820021	0.799294	0.804475	0.81473	0.819398	0.783693	0.821786
Ctur 3-24b	0.519683	0.523753	0.489517	0.299532	0.50485	0.345443	0.315655	0.315895	0.303204	0.340258	0.349144	0.341016	0.313551	0.316266	0.347992	0.358625	0.373713	0.495243	0.543559	0.541854	0.39978	0.464129	0.543368	0.326677	0.386589	0.380246	0.389904	0.374805	0.380879	0.384139	0.362383	0.358505	0.363454	0.346565	0.353884	0.356052	0.367074	0.497042	0.493326	0.487127	0.497857	0.485152	0.489174	0.503747	0.476717	0.482895	0.491726	0.499482	0.488556
Ctur Comp12B	0.491861	0.4855	0.463392	0.29477	0.504881	0.322303	0.286873	0.307738	0.303614	0.331533	0.324931	0.326188	0.30317	0.299194	0.319284	0.341081	0.424696	0.503981	0.512358	0.502368	0.391061	0.4622	0.518052	0.306016	0.368792	0.379268	0.370098	0.382758	0.364278	0.367044	0.34096	0.328088	0.346112	0.320721	0.323421	0.345389	0.344808	0.476046	0.455929	0.460238	0.474688	0.45019	0.490373	0.49905	0.487716	0.46782	0.492882	0.484259	0.485532
Ctur Comp44A	0.498418	0.495824	0.467669	0.286649	0.4943	0.316437	0.291702	0.288871	0.284052	0.325125	0.326855	0.31681	0.291171	0.289498	0.314936	0.332371	0.388705	0.492924	0.510334	0.51326	0.385352	0.437519	0.509472	0.297911	0.371363	0.371092	0.371257	0.363529	0.357749	0.371676	0.337233	0.331651	0.346763	0.3233	0.3271	0.340014	0.346771	0.477208	0.459622	0.464031	0.477407	0.45316	0.480351	0.493269	0.473316	0.46488	0.482961	0.488134	0.475858
Ctur Comp66B	0.473807	0.472469	0.448193	0.275431	0.469897	0.297513	0.298371	0.275214	0.275115	0.316198	0.310924	0.302197	0.284963	0.282288	0.306086	0.317116	0.368061	0.465042	0.497194	0.500514	0.380164	0.45508	0.489131	0.2899	0.358363	0.352815	0.356863	0.348328	0.346426	0.354393	0.330902	0.325531	0.336246	0.318966	0.321751	0.330651	0.336161	0.464474	0.455228	0.458358	0.466447	0.450116	0.465319	0.476265	0.461102	0.457341	0.467991	0.473772	0.464227
Ctur2-15	0.488427	0.482179	0.473495	0.303092	0.509014	0.340841	0.298886	0.339622	0.32965	0.340615	0.328563	0.345202	0.32336	0.320696	0.344137	0.366279	0.434391	0.513017	0.53868	0.520328	0.398993	0.500409	0.551929	0.328091	0.376973	0.386307	0.381201	0.399184	0.382259	0.373398	0.352109	0.336574	0.351425	0.326965	0.331244	0.354997	0.350667	0.48242	0.467325	0.465056	0.479719	0.46163	0.497122	0.504929	0.493083	0.475382	0.50058	0.483532	0.492693
Ctur3032	0.471007	0.466525	0.452196	0.280126	0.487673	0.302836	0.284594	0.291298	0.295831	0.31863	0.318253	0.306154	0.29119	0.295737	0.306762	0.321597	0.400527	0.478007	0.500668	0.491215	0.370567	0.451497	0.491471	0.289075	0.358063	0.359684	0.354524	0.364026	0.354874	0.352201	0.334038	0.322928	0.338638	0.314091	0.317206	0.334613	0.337145	0.461036	0.444775	0.44557	0.461265	0.438054	0.47015	0.483256	0.464725	0.4508	0.474514	0.470733	0.464166
Ctur5-15G	0.474595	0.472615	0.444328	0.262455	0.487579	0.311028	0.2691	0.31098	0.300444	0.310471	0.307146	0.314143	0.295846	0.292818	0.308764	0.333135	0.369332	0.489431	0.513631	0.497388	0.436732	0.504056	0.531641	0.328849	0.33569	0.346404	0.345902	0.359009	0.348007	0.327087	0.322152	0.308174	0.314086	0.299856	0.309684	0.32039	0.313997	0.460763	0.469784	0.455372	0.459913	0.461327	0.467488	0.473589	0.466037	0.465841	0.468365	0.456174	0.468452
CturMd1s	0.536715	0.532435	0.515701	0.320315	0.561172	0.361754	0.31919	0.359266	0.3515	0.367066	0.362809	0.365288	0.345748	0.348775	0.374722	0.379345	0.440639	0.551312	0.567183	0.555271	0.424486	0.504542	0.575289	0.33712	0.398484	0.407048	0.404072	0.41266	0.409482	0.398635	0.376979	0.363223	0.379844	0.353209	0.357178	0.378825	0.379631	0.527334	0.505077	0.508595	0.524768	0.498426	0.539133	0.547868	0.529678	0.51389	0.542042	0.529155	0.53285
CturSh41s	0.527922	0.522562	0.500033	0.318357	0.53378	0.353653	0.310026	0.33478	0.328909	0.354044	0.353841	0.358506	0.327722	0.329359	0.358585	0.371104	0.431993	0.532926	0.549256	0.538102	0.401552	0.473896	0.55603	0.320679	0.39788	0.40016	0.396367	0.399512	0.392262	0.393404	0.370278	0.357368	0.374647	0.347979	0.350332	0.370848	0.372959	0.505879	0.482301	0.485612	0.504064	0.47747	0.515649	0.525675	0.505509	0.492168	0.520917	0.511545	0.510384
Cuni680	0.564004	0.566591	0.535211	0.303372	0.560982	0.345293	0.33899	0.323069	0.321487	0.36856	0.360183	0.342857	0.334906	0.328795	0.377769	0.363231	0.392587	0.56639	0.618081	0.623706	0.476604	0.546607	0.60384	0.350551	0.406983	0.389617	0.408679	0.393628	0.396626	0.399089	0.38283	0.375715	0.384363	0.366699	0.373365	0.378682	0.388301	0.54495	0.535306	0.537339	0.545382	0.528847	0.536478	0.549156	0.525287	0.533218	0.537342	0.543158	0.538722
Cuni797-2	0.540833	0.538734	0.516709	0.297931	0.543181	0.335236	0.308793	0.323548	0.313788	0.352155	0.334538	0.337135	0.318323	0.322044	0.36248	0.354999	0.406837	0.551524	0.590777	0.588336	0.453149	0.522843	0.588587	0.341228	0.3887	0.385901	0.383917	0.380467	0.378018	0.376311	0.366541	0.357749	0.369143	0.350584	0.354486	0.362758	0.366754	0.521304	0.511597	0.512799	0.523524	0.508627	0.523532	0.53258	0.517213	0.517526	0.527502	0.527074	0.523244
E654C.sak	0.787184	0.785563	0.90757	0.278567	0.785091	0.305372	0.299706	0.291717	0.281777	0.31907	0.325519	0.30133	0.295937	0.293163	0.463845	0.321888	0.374764	0.562077	0.5972	0.603154	0.468285	0.521087	0.605637	0.301268	0.362358	0.36117	0.366946	0.35432	0.358538	0.371243	0.325144	0.321749	0.336043	0.316671	0.317146	0.32402	0.330687	0.895141	0.89995	0.898799	0.90358	0.892742	0.881952	0.901936	0.892249	0.890572	0.879803	0.923512	0.887098
E656Csak	0.822048	0.816561	0.809205	0.312934	0.837744	0.345061	0.316235	0.321304	0.314569	0.353484	0.35029	0.344331	0.318969	0.319128	0.491576	0.360349	0.416726	0.62257	0.644765	0.644797	0.485636	0.554528	0.661649	0.309325	0.391025	0.391279	0.384203	0.384217	0.376329	0.388298	0.365166	0.354257	0.373609	0.346605	0.349903	0.368983	0.371497	0.826446	0.783867	0.810306	0.824565	0.794583	0.829526	0.812995	0.797683	0.812539	0.826599	0.810582	0.82716
E657C.sak	0.75827	0.747552	0.881334	0.287171	0.799768	0.307379	0.28946	0.312029	0.304371	0.321278	0.314414	0.311947	0.309841	0.299802	0.472219	0.329948	0.42191	0.565286	0.588766	0.576842	0.4677	0.550261	0.607063	0.304038	0.357926	0.370258	0.364082	0.377459	0.363799	0.366126	0.323683	0.311939	0.333148	0.307647	0.307501	0.330944	0.324752	0.881897	0.878076	0.87968	0.883975	0.874016	0.908078	0.910131	0.935387	0.896359	0.903903	0.903537	0.907949
E755C.sak	0.781191	0.775694	0.769668	0.281094	0.7969	0.303525	0.295535	0.284202	0.281791	0.320247	0.308048	0.308973	0.284865	0.290626	0.465184	0.321261	0.396668	0.588416	0.60802	0.612834	0.494471	0.537287	0.618447	0.283219	0.362087	0.359037	0.352984	0.344922	0.34268	0.360729	0.334267	0.328117	0.345829	0.324625	0.324159	0.337335	0.338404	0.78551	0.775584	0.790783	0.792816	0.781135	0.792688	0.78725	0.793366	0.796166	0.788175	0.799066	0.796578
E758C.sak	0.779219	0.771389	0.770545	0.292866	0.804317	0.316029	0.302972	0.300186	0.299485	0.33287	0.316893	0.321801	0.299191	0.304493	0.477327	0.33553	0.422644	0.595113	0.614208	0.614205	0.489951	0.546008	0.625757	0.292694	0.37259	0.372472	0.363638	0.362231	0.355694	0.371117	0.345022	0.336103	0.356433	0.331901	0.332356	0.350599	0.349003	0.78728	0.772417	0.787298	0.792288	0.777388	0.800693	0.794301	0.801587	0.796965	0.796014	0.799641	0.803491
E760bC.sak	0.82011	0.812071	0.809049	0.303271	0.861373	0.325802	0.304701	0.317098	0.310468	0.344293	0.324075	0.333587	0.312211	0.313234	0.508608	0.346807	0.424277	0.605999	0.64325	0.638486	0.498001	0.573756	0.660776	0.30926	0.384006	0.388078	0.381153	0.385932	0.373689	0.388739	0.35271	0.34221	0.363114	0.33653	0.338476	0.359601	0.355572	0.822374	0.793791	0.820163	0.825885	0.809885	0.83754	0.809936	0.820815	0.831507	0.831322	0.811427	0.839601
E772	0.82195	0.820329	0.810834	0.288161	0.915881	0.31619	0.284976	0.303295	0.294109	0.316501	0.315917	0.317649	0.289035	0.296097	0.470028	0.335438	0.400085	0.61787	0.651507	0.644025	0.523369	0.583377	0.67507	0.306021	0.366862	0.36335	0.364786	0.366443	0.358538	0.363273	0.33035	0.321993	0.334013	0.314306	0.315716	0.330204	0.331887	0.825792	0.810276	0.822033	0.82362	0.821437	0.823949	0.804205	0.809096	0.826423	0.818939	0.803603	0.830569
E788C.sak	0.895918	0.888877	0.784557	0.273513	0.833788	0.307253	0.282773	0.294192	0.290322	0.315995	0.317635	0.310019	0.291863	0.29404	0.471414	0.320181	0.387022	0.606398	0.61679	0.618711	0.527558	0.555868	0.641383	0.296231	0.355985	0.356378	0.354898	0.349942	0.349656	0.3547	0.32933	0.321897	0.337617	0.315282	0.319458	0.334156	0.329803	0.808738	0.799996	0.813864	0.81339	0.80912	0.814457	0.797747	0.808754	0.822489	0.808932	0.804802	0.820841
E893Csak	0.901021	0.900791	0.819733	0.273349	0.830009	0.300995	0.290284	0.28769	0.280051	0.325602	0.318582	0.303003	0.285173	0.284671	0.469766	0.320418	0.377573	0.596017	0.62622	0.635808	0.509393	0.560614	0.646359	0.294692	0.360408	0.35804	0.37227	0.356708	0.349798	0.370938	0.323592	0.31905	0.332432	0.31131	0.314367	0.327648	0.330706	0.830041	0.808379	0.828917	0.829373	0.819734	0.821586	0.801107	0.804805	0.827513	0.814165	0.81103	0.829283
Fhelz1159	0.446099	0.442634	0.441452	0.428012	0.447021	0.433757	0.423077	0.413746	0.422131	0.451882	0.435286	0.436472	0.423558	0.429855	0.427564	0.44083	0.58088	0.448517	0.45963	0.454455	0.304014	0.389258	0.451717	0.405668	0.490859	0.487555	0.4894	0.476733	0.474999	0.487317	0.454596	0.446865	0.462778	0.439526	0.436207	0.4543	0.455646	0.450521	0.412692	0.432341	0.454417	0.411953	0.461217	0.477222	0.452618	0.430334	0.465345	0.467114	0.457209
Fhelz513	0.431575	0.423728	0.443016	0.420005	0.439303	0.419632	0.394333	0.405464	0.413217	0.433758	0.412652	0.42745	0.408411	0.415682	0.409901	0.428525	0.597643	0.440882	0.448655	0.432118	0.291048	0.386653	0.445295	0.384458	0.475352	0.480705	0.473644	0.473595	0.465228	0.473761	0.435319	0.42115	0.44266	0.414669	0.4074	0.434478	0.433744	0.451526	0.407667	0.425543	0.452597	0.40669	0.469646	0.485734	0.463624	0.428632	0.476586	0.469755	0.463068
Fpul1160	0.45597	0.454752	0.453777	0.43091	0.464435	0.450237	0.443104	0.441764	0.440844	0.475204	0.460534	0.456288	0.447404	0.444378	0.442172	0.462974	0.598203	0.458352	0.459594	0.45007	0.317804	0.413267	0.456081	0.435021	0.494645	0.503382	0.49248	0.499	0.489862	0.488722	0.470278	0.45939	0.472976	0.453847	0.451244	0.471207	0.467423	0.460644	0.434703	0.44432	0.463703	0.429508	0.47395	0.489146	0.469993	0.448705	0.477838	0.476167	0.470828
Fpul601	0.449401	0.447091	0.445512	0.441902	0.458495	0.456912	0.44107	0.456737	0.458827	0.478429	0.454359	0.464254	0.460476	0.458215	0.446719	0.471264	0.615223	0.455343	0.468367	0.455422	0.311538	0.420523	0.463823	0.437985	0.501761	0.512867	0.501141	0.51047	0.502089	0.493281	0.47804	0.465065	0.479381	0.457543	0.455934	0.478912	0.474231	0.454175	0.426494	0.435292	0.457271	0.422064	0.46705	0.483526	0.46317	0.439798	0.471975	0.466291	0.464365
GK1025A	0.78171	0.773808	0.773288	0.294549	0.901426	0.319013	0.280492	0.332665	0.325388	0.32293	0.316997	0.32386	0.309006	0.317872	0.476808	0.343448	0.424837	0.616242	0.632821	0.612928	0.527228	0.611351	0.664702	0.323324	0.359903	0.365102	0.361394	0.387682	0.37233	0.355204	0.331705	0.316679	0.331377	0.310196	0.313142	0.335099	0.327827	0.79207	0.779599	0.788886	0.791594	0.790767	0.814416	0.788692	0.80837	0.808919	0.810339	0.770144	0.817271
GK1027A	0.83433	0.830606	0.823249	0.29565	0.920808	0.320533	0.296495	0.308318	0.302531	0.32574	0.32707	0.319392	0.299552	0.311263	0.474008	0.339682	0.396567	0.617087	0.657672	0.657732	0.512909	0.569051	0.670765	0.305414	0.380654	0.369884	0.376635	0.369385	0.374802	0.380163	0.34089	0.335377	0.348745	0.327767	0.329055	0.34219	0.347395	0.833473	0.808986	0.826849	0.833273	0.820735	0.829176	0.812395	0.808005	0.829382	0.822604	0.817948	0.832981
GK1028A	0.824892	0.818344	0.813488	0.301927	0.93153	0.328925	0.297038	0.327424	0.320683	0.335746	0.330091	0.329786	0.312983	0.323036	0.482697	0.352238	0.419422	0.628593	0.662322	0.652017	0.513165	0.586392	0.680887	0.315981	0.382643	0.379747	0.38075	0.386506	0.385345	0.380151	0.347036	0.336487	0.35255	0.328152	0.330572	0.350501	0.348678	0.826256	0.799276	0.817293	0.826678	0.810598	0.836256	0.817063	0.815922	0.826333	0.83009	0.809676	0.837281
GK1029B	0.826212	0.819174	0.81485	0.307152	0.931734	0.33261	0.300573	0.328662	0.323281	0.338984	0.333276	0.333523	0.315297	0.325707	0.484824	0.354992	0.423374	0.628224	0.662506	0.653697	0.510327	0.58521	0.681146	0.319587	0.388315	0.384048	0.384393	0.39123	0.38879	0.385126	0.350258	0.339373	0.356221	0.331589	0.333641	0.353506	0.353536	0.829372	0.800273	0.819385	0.828256	0.811008	0.83978	0.821163	0.821009	0.82844	0.834167	0.812899	0.840231
GK1030B	0.827306	0.822662	0.815737	0.288224	0.917759	0.312735	0.286827	0.303369	0.29799	0.315788	0.317164	0.312847	0.293486	0.304495	0.470199	0.331824	0.394517	0.615687	0.651672	0.647984	0.522505	0.578021	0.670377	0.304404	0.369424	0.362173	0.366156	0.364041	0.366572	0.36642	0.3304	0.323451	0.336291	0.317077	0.317645	0.330973	0.333724	0.828653	0.811651	0.826339	0.828435	0.82443	0.827716	0.807289	0.812615	0.832432	0.821763	0.811419	0.834077
GK1032B	0.760752	0.75153	0.851871	0.292156	0.805598	0.310658	0.280054	0.32863	0.316383	0.322143	0.314636	0.313626	0.314417	0.30977	0.48362	0.330303	0.43022	0.575889	0.585399	0.56706	0.484077	0.570963	0.617032	0.306531	0.345256	0.363925	0.348631	0.376494	0.361736	0.345373	0.323739	0.307523	0.325312	0.303919	0.305403	0.327594	0.318983	0.866836	0.856867	0.871187	0.872695	0.871248	0.897845	0.874646	0.898407	0.892903	0.896129	0.856099	0.898999
GK1033A	0.91952	0.925836	0.796575	0.265574	0.814187	0.3032	0.28361	0.278733	0.268677	0.316	0.316463	0.304313	0.277257	0.277481	0.459655	0.317169	0.36439	0.59398	0.620702	0.62732	0.528064	0.559207	0.646321	0.297007	0.350403	0.345917	0.357368	0.339596	0.336918	0.348221	0.325334	0.323816	0.32968	0.316015	0.319999	0.323611	0.327927	0.819183	0.819798	0.832304	0.824373	0.833101	0.807454	0.785335	0.790737	0.829164	0.800326	0.798088	0.819117
GK1034A2	0.833085	0.837177	0.818679	0.282043	0.905998	0.313395	0.293433	0.299638	0.291488	0.317592	0.325663	0.30708	0.289578	0.302775	0.464744	0.330546	0.366343	0.609197	0.651621	0.658409	0.521031	0.565126	0.665976	0.305772	0.370415	0.354813	0.366596	0.353375	0.362957	0.367468	0.332748	0.331044	0.339234	0.322007	0.327066	0.332148	0.338639	0.8285	0.8179	0.829619	0.829637	0.826726	0.813158	0.795947	0.788497	0.824427	0.804956	0.808196	0.819879
GK1035A	0.807817	0.803971	0.798105	0.291499	0.915592	0.32281	0.291552	0.324708	0.317099	0.326675	0.322503	0.323997	0.307571	0.315793	0.48133	0.343947	0.413514	0.621322	0.646928	0.637668	0.527826	0.596114	0.673623	0.316247	0.367793	0.365139	0.364808	0.37618	0.371005	0.361295	0.336579	0.325406	0.339057	0.318946	0.321314	0.33932	0.336109	0.815481	0.8015	0.815347	0.816584	0.81277	0.82605	0.803338	0.815703	0.828647	0.818782	0.794026	0.832869
GK1036B2	0.954384	0.954413	0.816648	0.290057	0.831925	0.324724	0.298764	0.298898	0.289157	0.33931	0.335087	0.32559	0.297682	0.30019	0.473474	0.3401	0.384631	0.611725	0.646815	0.650309	0.511911	0.560543	0.664823	0.307994	0.376315	0.369325	0.382655	0.363467	0.36286	0.376763	0.348869	0.342932	0.354569	0.33507	0.339002	0.347919	0.353219	0.835441	0.814519	0.83329	0.837727	0.826125	0.822896	0.809232	0.798606	0.828241	0.817762	0.816756	0.82887
GK1151A	0.814114	0.805496	0.80023	0.303444	0.836365	0.333158	0.303311	0.334278	0.3256	0.353642	0.342271	0.342482	0.331945	0.319705	0.492437	0.358879	0.443423	0.626698	0.637163	0.61846	0.519812	0.611694	0.670736	0.322909	0.371422	0.391634	0.37789	0.399908	0.379475	0.372505	0.355177	0.337784	0.355197	0.331479	0.334392	0.357173	0.351861	0.822991	0.799702	0.813864	0.821393	0.810611	0.84153	0.819713	0.829435	0.829128	0.837794	0.801553	0.842564
GK1152A	0.91067	0.89573	0.791006	0.295635	0.836306	0.31845	0.285261	0.306989	0.299606	0.334624	0.32013	0.325959	0.300183	0.29876	0.475789	0.337352	0.420525	0.610383	0.631136	0.619998	0.511916	0.578775	0.657819	0.30232	0.363536	0.369255	0.372551	0.374254	0.35998	0.365276	0.337889	0.32648	0.34276	0.320617	0.321752	0.343333	0.34128	0.816807	0.788741	0.80926	0.814776	0.804368	0.829385	0.803493	0.819039	0.822619	0.824012	0.79474	0.832246
GK1153B	0.888575	0.882121	0.788903	0.28571	0.831587	0.317936	0.299372	0.315287	0.310121	0.336736	0.336973	0.316946	0.312078	0.306666	0.485168	0.337372	0.398327	0.604497	0.619428	0.610095	0.541646	0.612486	0.654676	0.338893	0.358362	0.363825	0.371107	0.386247	0.372374	0.363992	0.33356	0.320903	0.332948	0.314757	0.321943	0.337769	0.330067	0.81024	0.805276	0.815875	0.813576	0.815618	0.821406	0.797207	0.808962	0.828605	0.814513	0.786343	0.828389
GK1154A	0.933492	0.922024	0.815829	0.325336	0.842973	0.347677	0.313171	0.325046	0.323624	0.353873	0.34968	0.346609	0.320598	0.330065	0.491181	0.365823	0.425163	0.621795	0.66472	0.658528	0.490095	0.576873	0.679501	0.326886	0.405539	0.396224	0.404496	0.402167	0.397252	0.408255	0.367171	0.35628	0.376012	0.348047	0.35089	0.370111	0.37133	0.829157	0.787959	0.812166	0.827984	0.799418	0.836368	0.822558	0.810324	0.816652	0.83562	0.816654	0.832331
GK1155A	0.919088	0.906854	0.79088	0.303956	0.842687	0.338089	0.2929	0.331123	0.320193	0.350338	0.337426	0.34342	0.317599	0.31738	0.484707	0.35955	0.428916	0.627974	0.650313	0.630641	0.511309	0.593635	0.678556	0.323353	0.376306	0.384458	0.388007	0.395333	0.380535	0.375909	0.353583	0.339261	0.354628	0.330051	0.334546	0.35519	0.351314	0.813026	0.784479	0.797841	0.809135	0.794953	0.827561	0.80877	0.805917	0.811561	0.826331	0.789343	0.825509
GK1156B	0.943631	0.940054	0.8076	0.308574	0.831596	0.336871	0.312703	0.317156	0.310244	0.35981	0.339941	0.340645	0.316985	0.320088	0.488734	0.358689	0.410042	0.615454	0.657495	0.657872	0.497299	0.569673	0.669372	0.318698	0.390412	0.38534	0.397097	0.383566	0.379896	0.392028	0.365295	0.357543	0.372796	0.348839	0.354028	0.366962	0.369929	0.827398	0.795236	0.819989	0.830951	0.806614	0.824669	0.81252	0.795259	0.817628	0.819935	0.812	0.825768
GK1157B	0.923372	0.925353	0.815869	0.279042	0.824617	0.308014	0.296688	0.292624	0.286081	0.322814	0.330613	0.305284	0.298366	0.296212	0.462915	0.32375	0.37431	0.599091	0.633384	0.639254	0.521665	0.569199	0.650547	0.305017	0.365023	0.360193	0.372242	0.360503	0.368021	0.373896	0.328987	0.325597	0.335709	0.318232	0.321484	0.330492	0.33524	0.829661	0.813402	0.831906	0.832885	0.824834	0.818027	0.801281	0.795992	0.826955	0.809464	0.811634	0.825206
GK1158A	0.899152	0.905629	0.793004	0.263777	0.811279	0.302015	0.283883	0.292041	0.282842	0.306697	0.316286	0.301437	0.286372	0.288911	0.45667	0.317658	0.358216	0.585488	0.611826	0.615644	0.52904	0.566043	0.64193	0.304809	0.346954	0.339806	0.347473	0.337686	0.342882	0.33804	0.323386	0.319241	0.324413	0.312853	0.318271	0.323838	0.324835	0.817191	0.822318	0.831986	0.822444	0.833291	0.806137	0.784649	0.790891	0.829776	0.796489	0.791985	0.819562
GK1159A	0.927571	0.92122	0.813614	0.296505	0.844797	0.32668	0.297636	0.306242	0.302517	0.332132	0.330883	0.327067	0.299418	0.306289	0.477406	0.343348	0.395315	0.614689	0.649569	0.651983	0.520251	0.586064	0.677707	0.320239	0.37956	0.370218	0.379544	0.373929	0.368714	0.376449	0.344698	0.335534	0.350192	0.329418	0.3338	0.347029	0.345975	0.833296	0.814497	0.833153	0.834667	0.826161	0.835352	0.813112	0.819196	0.841534	0.83001	0.814394	0.841456
GK1257A	0.385288	0.379761	0.372779	0.38465	0.394427	0.534376	0.503476	0.520664	0.5107	0.555857	0.51827	0.550761	0.517774	0.513889	0.485057	0.554327	0.464301	0.389019	0.409792	0.394552	0.242717	0.351841	0.408768	0.828085	0.894384	0.912947	0.902779	0.893369	0.89401	0.889723	0.560931	0.544538	0.561149	0.537196	0.53734	0.560566	0.556084	0.382448	0.349087	0.359475	0.381087	0.342631	0.397197	0.410815	0.393032	0.36218	0.401264	0.392712	0.389863
GK1258B	0.339898	0.339243	0.324776	0.333109	0.350517	0.510207	0.480805	0.507098	0.493098	0.528495	0.499911	0.521783	0.496036	0.492035	0.446214	0.528596	0.404265	0.353507	0.362201	0.347341	0.258034	0.342741	0.373007	0.882541	0.858726	0.883732	0.87487	0.875314	0.869626	0.841896	0.53089	0.516762	0.521747	0.512225	0.515962	0.52915	0.516928	0.337148	0.327232	0.325486	0.336913	0.318832	0.347475	0.357148	0.346112	0.33047	0.348447	0.340411	0.344283
GK1260A	0.813141	0.806286	0.929882	0.294498	0.823948	0.323754	0.287576	0.316429	0.305931	0.324683	0.326212	0.322694	0.30905	0.309285	0.472636	0.341018	0.411049	0.587394	0.623903	0.612644	0.474178	0.550131	0.645856	0.305761	0.369662	0.369078	0.370372	0.373461	0.375294	0.368155	0.33651	0.323722	0.341855	0.31826	0.319785	0.337462	0.337083	0.92949	0.900218	0.918996	0.929004	0.913181	0.937052	0.918261	0.912177	0.927637	0.935006	0.91069	0.935314
GK1263B2	0.942706	0.936251	0.807343	0.293219	0.834568	0.32311	0.297763	0.304615	0.296061	0.343489	0.324117	0.329377	0.302435	0.30441	0.479795	0.344727	0.396899	0.612277	0.650974	0.649514	0.510083	0.572976	0.668068	0.309122	0.376258	0.372692	0.382758	0.369026	0.364977	0.37604	0.349134	0.341446	0.354717	0.334538	0.337712	0.349694	0.352094	0.828682	0.803892	0.825455	0.830061	0.817985	0.827588	0.809763	0.806626	0.827501	0.823491	0.810775	0.831034
GK1264A	0.936327	0.926262	0.813918	0.289375	0.843062	0.317461	0.296282	0.309903	0.301591	0.334315	0.331141	0.321032	0.310035	0.306885	0.472333	0.340724	0.39763	0.61784	0.641769	0.638787	0.521045	0.583356	0.663696	0.310558	0.370219	0.37272	0.373436	0.374742	0.376294	0.371565	0.341628	0.331411	0.346469	0.324591	0.329058	0.343777	0.342405	0.833649	0.810432	0.828315	0.83435	0.823153	0.839809	0.817029	0.819641	0.837674	0.834914	0.816826	0.840885
GK1265B	0.852071	0.842968	0.759335	0.26483	0.812983	0.301718	0.264154	0.305281	0.302169	0.308172	0.304954	0.302187	0.284662	0.292621	0.461308	0.322746	0.383313	0.58906	0.607778	0.588616	0.538956	0.611866	0.650281	0.324718	0.335986	0.336386	0.347349	0.359222	0.345976	0.332157	0.312922	0.298927	0.30925	0.293425	0.300731	0.318068	0.305246	0.780358	0.782429	0.787237	0.781049	0.794492	0.798244	0.766464	0.79077	0.807877	0.78912	0.751823	0.804125
GK1266A2	0.952972	0.946034	0.815238	0.295563	0.840849	0.329039	0.300464	0.304428	0.298094	0.34507	0.337215	0.331138	0.303906	0.306425	0.477278	0.346103	0.394927	0.618592	0.651354	0.651595	0.511916	0.566405	0.669114	0.307906	0.378003	0.373318	0.38415	0.370507	0.366404	0.379242	0.352616	0.344515	0.359256	0.337158	0.340691	0.352856	0.356038	0.835911	0.80823	0.828949	0.836594	0.820989	0.831509	0.815178	0.806994	0.830176	0.827255	0.817967	0.83461
GK1312B	0.8545	0.843838	0.767947	0.278576	0.822747	0.303506	0.270347	0.316275	0.311466	0.321569	0.312329	0.308493	0.305691	0.300942	0.463388	0.326963	0.414229	0.600646	0.614229	0.591014	0.528861	0.610068	0.652029	0.313674	0.341201	0.357448	0.360546	0.379631	0.367153	0.348236	0.31572	0.300577	0.31486	0.293487	0.29743	0.321544	0.310541	0.787282	0.773016	0.783289	0.785061	0.785201	0.807139	0.779296	0.799187	0.803923	0.802244	0.76052	0.809236
GK1313B	0.44385	0.433805	0.449298	0.450005	0.465854	0.433737	0.423304	0.43916	0.44787	0.458824	0.424912	0.449449	0.442969	0.444196	0.433127	0.44751	0.638048	0.457084	0.469829	0.452638	0.300542	0.426297	0.457997	0.414554	0.494229	0.502199	0.487415	0.506822	0.492531	0.48986	0.459026	0.442756	0.464539	0.440052	0.432895	0.466235	0.459841	0.457168	0.408798	0.434103	0.457595	0.410355	0.482335	0.492495	0.482844	0.439083	0.48198	0.470927	0.475292
GK1314A	0.899637	0.888103	0.79224	0.292572	0.841401	0.323284	0.293651	0.330544	0.320251	0.337523	0.332438	0.325961	0.320328	0.316501	0.478576	0.347793	0.417159	0.615346	0.631875	0.614288	0.522524	0.604703	0.661863	0.325046	0.362689	0.373323	0.371197	0.389255	0.381352	0.362679	0.341412	0.326207	0.340884	0.319495	0.324783	0.346479	0.338349	0.814392	0.794234	0.807189	0.812008	0.805014	0.832101	0.805228	0.815891	0.82432	0.824406	0.788762	0.831793
GK1315A	0.951027	0.945738	0.812984	0.296709	0.837784	0.330841	0.300364	0.306628	0.297844	0.346577	0.336596	0.334877	0.304486	0.305283	0.477923	0.348075	0.402476	0.618725	0.650405	0.650193	0.508489	0.565704	0.668696	0.307228	0.380691	0.378078	0.386745	0.372262	0.367273	0.381437	0.352491	0.344869	0.359752	0.337068	0.339703	0.352974	0.356645	0.834362	0.80442	0.826331	0.834101	0.817632	0.830847	0.814515	0.80717	0.826584	0.82844	0.816638	0.833872
GK1316A	0.831798	0.824338	0.816665	0.324571	0.83954	0.352786	0.317282	0.337428	0.33614	0.360181	0.35479	0.353935	0.332235	0.337747	0.497222	0.372971	0.440764	0.625018	0.664421	0.651846	0.49657	0.592458	0.68428	0.329339	0.403941	0.400966	0.403173	0.403454	0.397627	0.402543	0.373739	0.359428	0.379873	0.352216	0.3552	0.376341	0.376628	0.826242	0.788636	0.810568	0.824295	0.799083	0.837032	0.821881	0.812092	0.816448	0.832372	0.810035	0.833619
GK1317A	0.915698	0.906868	0.802773	0.311047	0.837792	0.343546	0.319095	0.31762	0.312292	0.360534	0.360397	0.345798	0.328908	0.317874	0.487835	0.360169	0.418423	0.618024	0.644836	0.640226	0.496078	0.561332	0.656915	0.326199	0.390649	0.396722	0.398879	0.402635	0.391831	0.404135	0.365103	0.356107	0.37424	0.347807	0.351092	0.370543	0.372762	0.825283	0.806192	0.808721	0.823682	0.796591	0.825416	0.844304	0.828514	0.808684	0.819936	0.842433	0.823143
GK1318A	0.908431	0.896984	0.796986	0.299005	0.835152	0.333604	0.308816	0.309777	0.302602	0.346506	0.348847	0.340905	0.318496	0.306623	0.485483	0.348783	0.417571	0.618567	0.638549	0.630604	0.517576	0.572776	0.656074	0.322591	0.378403	0.39134	0.38666	0.394297	0.380603	0.389236	0.352727	0.34269	0.359624	0.336125	0.334968	0.35387	0.355712	0.822765	0.816204	0.812732	0.822029	0.808685	0.823595	0.840719	0.837731	0.816555	0.825286	0.840509	0.826489
GK1319A	0.876647	0.864478	0.77694	0.301047	0.84038	0.331323	0.302507	0.32002	0.315311	0.347339	0.34315	0.342814	0.325205	0.309427	0.487331	0.351591	0.438674	0.619953	0.628588	0.615594	0.521157	0.592166	0.656774	0.327569	0.369231	0.389705	0.378582	0.402143	0.379572	0.378343	0.347835	0.334976	0.353565	0.328958	0.329434	0.353859	0.348088	0.810164	0.807961	0.804655	0.809654	0.800722	0.826458	0.835342	0.85115	0.81882	0.82481	0.824203	0.828913
GK1320A	0.911878	0.900272	0.800612	0.311574	0.845022	0.342225	0.317698	0.319363	0.314967	0.360357	0.358644	0.34862	0.329875	0.317542	0.49187	0.35959	0.427827	0.623757	0.645192	0.638719	0.505082	0.572106	0.659425	0.329396	0.391052	0.402105	0.400145	0.408045	0.393867	0.403632	0.365211	0.355456	0.374168	0.347125	0.349052	0.371124	0.370745	0.82725	0.810602	0.812418	0.826275	0.802202	0.833055	0.848591	0.840837	0.816799	0.829364	0.844958	0.831802
GK1322A_2	0.886462	0.876561	0.790165	0.297082	0.838044	0.328766	0.290576	0.325757	0.321394	0.333183	0.330563	0.327651	0.309112	0.317112	0.481066	0.348617	0.410161	0.611309	0.637278	0.621203	0.525034	0.609792	0.671467	0.334247	0.368371	0.366215	0.374732	0.386479	0.374601	0.364183	0.342924	0.32855	0.341706	0.321615	0.32889	0.348832	0.339556	0.808714	0.795147	0.80593	0.808434	0.80495	0.824294	0.797695	0.808876	0.822955	0.815445	0.781851	0.828147
GK1322A	0.890589	0.879096	0.79174	0.303533	0.838636	0.328784	0.290175	0.32174	0.320006	0.333677	0.327744	0.335051	0.308166	0.313817	0.480171	0.350662	0.436846	0.61426	0.638339	0.623529	0.509935	0.597732	0.67255	0.324179	0.377641	0.379278	0.380971	0.394011	0.378282	0.374774	0.343879	0.329313	0.346216	0.322648	0.324336	0.34878	0.343325	0.813563	0.788258	0.80496	0.811808	0.800113	0.829634	0.80497	0.817933	0.820221	0.825217	0.789602	0.833663
GK1328B_2	0.9109	0.899385	0.804885	0.298993	0.844503	0.32568	0.299638	0.322713	0.319457	0.340788	0.338517	0.326345	0.323849	0.320038	0.480283	0.348237	0.415845	0.620142	0.647602	0.634322	0.517562	0.596815	0.668988	0.321283	0.374441	0.381164	0.385324	0.393463	0.39202	0.382068	0.344358	0.331698	0.348313	0.322875	0.327247	0.349041	0.343199	0.820387	0.791513	0.808954	0.819936	0.802918	0.832447	0.811792	0.810095	0.821006	0.828395	0.801487	0.831642
GK1349B	0.651416	0.645357	0.618281	0.31724	0.667351	0.34953	0.323813	0.337648	0.332234	0.365352	0.351054	0.349846	0.341459	0.332667	0.416568	0.375055	0.428186	0.833289	0.878629	0.860209	0.728815	0.827406	0.829521	0.34297	0.401235	0.400436	0.404747	0.417232	0.408046	0.40598	0.369467	0.355631	0.371062	0.346979	0.351891	0.370104	0.36867	0.631564	0.601501	0.614018	0.627683	0.606087	0.639889	0.637258	0.625161	0.621134	0.640049	0.621723	0.635342
GK1351A	0.805625	0.797582	0.917476	0.292847	0.833203	0.322689	0.292241	0.312353	0.300331	0.327812	0.325324	0.320217	0.306637	0.29862	0.480081	0.339872	0.419133	0.593041	0.617648	0.604367	0.486754	0.568534	0.643421	0.308847	0.365203	0.374922	0.368366	0.379707	0.365565	0.366161	0.332986	0.318731	0.336982	0.314056	0.315952	0.335708	0.332819	0.929367	0.902256	0.923478	0.929544	0.91696	0.947481	0.919123	0.927188	0.938263	0.941073	0.906929	0.946171
GK1352A	0.830685	0.825199	0.818792	0.286639	0.843716	0.318618	0.294209	0.306043	0.298527	0.338459	0.319839	0.323917	0.306093	0.304437	0.520907	0.344063	0.403862	0.606383	0.648146	0.638694	0.499377	0.565968	0.661884	0.30619	0.366364	0.379344	0.375749	0.375395	0.366977	0.374964	0.34392	0.333773	0.348779	0.326508	0.329126	0.3447	0.34565	0.830091	0.804598	0.822895	0.830364	0.815764	0.832286	0.81476	0.810701	0.826766	0.82595	0.813348	0.834932
GK1354A	0.640787	0.633659	0.609027	0.322194	0.666328	0.353625	0.324453	0.346607	0.340129	0.367685	0.35109	0.353906	0.345484	0.336805	0.418265	0.379265	0.442607	0.830565	0.870794	0.84712	0.729495	0.836196	0.826871	0.345545	0.403271	0.404961	0.406252	0.424465	0.411425	0.407879	0.37074	0.356225	0.371863	0.348475	0.35152	0.373936	0.37095	0.621388	0.591267	0.603184	0.617309	0.594955	0.635007	0.632047	0.623764	0.611551	0.635299	0.612551	0.630229
GK1355A	0.639281	0.631819	0.606853	0.314957	0.665397	0.345171	0.318805	0.340623	0.332581	0.3623	0.343216	0.348598	0.339515	0.328963	0.414133	0.371182	0.437305	0.836115	0.870539	0.848351	0.74478	0.84675	0.828406	0.342884	0.394596	0.399155	0.399185	0.418004	0.404911	0.399281	0.363387	0.347936	0.363274	0.340477	0.344295	0.364308	0.360225	0.619542	0.593859	0.60498	0.616551	0.598722	0.633845	0.62884	0.625149	0.615245	0.635402	0.610844	0.629715
GK1356A	0.641535	0.635745	0.610041	0.320071	0.666522	0.350058	0.322868	0.343584	0.338686	0.368275	0.349893	0.351489	0.344751	0.333474	0.418472	0.375665	0.439456	0.829879	0.86719	0.850256	0.735559	0.842023	0.827689	0.344301	0.398232	0.40092	0.402552	0.421161	0.407305	0.403634	0.36912	0.354604	0.370434	0.345972	0.351334	0.372618	0.36895	0.625812	0.597051	0.60827	0.621315	0.599569	0.638932	0.633397	0.626452	0.618047	0.637663	0.613922	0.635045
GK1357B	0.624974	0.619241	0.591116	0.307057	0.654489	0.339569	0.307039	0.342295	0.335102	0.354622	0.338264	0.343479	0.336523	0.326556	0.405884	0.367413	0.439477	0.827994	0.855276	0.827022	0.751643	0.861865	0.826793	0.345673	0.382381	0.39107	0.389503	0.41635	0.398247	0.384305	0.354444	0.337426	0.351396	0.32927	0.333488	0.355517	0.348984	0.606077	0.585385	0.591634	0.602148	0.589242	0.622532	0.615735	0.614411	0.605383	0.623743	0.593056	0.619604
GK1358A	0.654211	0.64722	0.622919	0.322519	0.670596	0.350288	0.325785	0.337046	0.331538	0.368608	0.350907	0.351245	0.341413	0.332696	0.419993	0.375428	0.438408	0.829478	0.878725	0.861919	0.719331	0.818741	0.825651	0.339206	0.407524	0.406105	0.410126	0.420955	0.410957	0.414714	0.371565	0.358848	0.375247	0.349524	0.352859	0.373094	0.374912	0.634773	0.600056	0.614685	0.631143	0.603798	0.644254	0.641809	0.627334	0.620481	0.644542	0.626991	0.639238
GK1360B	0.641532	0.635602	0.611047	0.309568	0.662637	0.340692	0.315826	0.332444	0.327756	0.357278	0.342533	0.342773	0.333811	0.32514	0.406275	0.366415	0.428727	0.834629	0.872045	0.852613	0.753341	0.843143	0.828043	0.341869	0.39363	0.394857	0.398639	0.411968	0.400342	0.397966	0.359627	0.346569	0.359926	0.33853	0.342623	0.362432	0.359253	0.626304	0.599761	0.609616	0.621814	0.603883	0.634141	0.629275	0.623045	0.618248	0.63322	0.614327	0.632638
GK1510A	0.637905	0.630242	0.606704	0.322512	0.664023	0.349647	0.319338	0.345424	0.339389	0.364898	0.34685	0.351444	0.343362	0.334505	0.416236	0.376227	0.449307	0.83239	0.868033	0.840514	0.73318	0.846513	0.828061	0.343663	0.397179	0.402494	0.402066	0.424564	0.408937	0.40201	0.365839	0.349899	0.366098	0.341124	0.344904	0.367687	0.36268	0.620975	0.591001	0.60232	0.616893	0.595958	0.636167	0.631538	0.625005	0.61314	0.63778	0.610116	0.631645
GK1511B	0.787954	0.779335	0.898367	0.294704	0.818233	0.322635	0.281838	0.327253	0.316873	0.322831	0.321473	0.324562	0.314541	0.312014	0.475315	0.341737	0.430583	0.586123	0.613282	0.59215	0.476879	0.567323	0.642805	0.310675	0.362071	0.36933	0.365551	0.382742	0.375741	0.359173	0.332026	0.316032	0.333777	0.30994	0.311805	0.334705	0.328994	0.903339	0.879561	0.894184	0.901788	0.891642	0.92499	0.899574	0.907872	0.913257	0.920664	0.879762	0.924788
GK1512A	0.647238	0.639753	0.615532	0.32247	0.667535	0.351366	0.324939	0.340674	0.336449	0.369505	0.350755	0.353419	0.343005	0.333632	0.419213	0.375807	0.442034	0.828758	0.869421	0.85366	0.722589	0.827742	0.82524	0.341358	0.403616	0.406072	0.405868	0.42337	0.40893	0.409198	0.371205	0.356747	0.373926	0.348702	0.352686	0.374648	0.373116	0.629389	0.595633	0.608768	0.62524	0.599131	0.640892	0.638	0.627598	0.617401	0.641372	0.620272	0.63654
GK1513A	0.787265	0.778579	0.887237	0.298107	0.82396	0.322452	0.287364	0.33185	0.319205	0.332533	0.325256	0.326046	0.3196	0.315295	0.484946	0.34349	0.432277	0.590005	0.608335	0.591698	0.474364	0.558511	0.635417	0.299312	0.361245	0.377476	0.361777	0.38155	0.372934	0.361221	0.337033	0.321949	0.342477	0.316931	0.317125	0.340572	0.336609	0.896342	0.868572	0.886394	0.896094	0.878749	0.921076	0.903556	0.910574	0.902702	0.920451	0.885378	0.917874
GK1518B	0.661117	0.658573	0.626811	0.31082	0.663454	0.34226	0.321861	0.320203	0.314826	0.358965	0.34807	0.341409	0.327391	0.32105	0.411309	0.365982	0.406899	0.822711	0.878064	0.874918	0.72082	0.79881	0.823528	0.332047	0.401461	0.396978	0.403912	0.402416	0.399899	0.409473	0.364073	0.355203	0.369109	0.345788	0.349949	0.362001	0.366975	0.637132	0.608421	0.620664	0.63416	0.611606	0.635924	0.636414	0.617652	0.621504	0.638727	0.631193	0.633722
GK1519B	0.805096	0.797773	0.909957	0.292017	0.829743	0.319366	0.287629	0.323357	0.309056	0.328319	0.324861	0.320557	0.312094	0.310356	0.480489	0.33839	0.416614	0.589298	0.614504	0.601905	0.479248	0.550923	0.63747	0.296696	0.360092	0.372468	0.359699	0.370104	0.368288	0.361013	0.332816	0.320757	0.338709	0.315566	0.316462	0.335474	0.334297	0.916221	0.890613	0.907329	0.916606	0.900242	0.930195	0.915315	0.915439	0.917675	0.9266	0.90588	0.929574
GK1520B	0.803696	0.797861	0.908793	0.281019	0.829089	0.306179	0.278513	0.309693	0.293923	0.315633	0.312513	0.304599	0.299582	0.29684	0.471917	0.323961	0.396623	0.583825	0.605701	0.597383	0.490393	0.551062	0.630866	0.292345	0.349065	0.358821	0.349311	0.354916	0.356305	0.349249	0.319733	0.30892	0.325017	0.305122	0.306837	0.322173	0.319837	0.915975	0.900941	0.91755	0.919173	0.913963	0.928288	0.908356	0.918448	0.929037	0.92	0.905642	0.930425
GK1521B	0.804031	0.794665	0.9107	0.293959	0.823815	0.309703	0.28515	0.308398	0.296108	0.322763	0.317554	0.309552	0.301889	0.302634	0.47289	0.326837	0.403586	0.577004	0.605088	0.598961	0.468102	0.533429	0.619535	0.285028	0.358651	0.364243	0.357969	0.358678	0.362085	0.364338	0.326877	0.317001	0.336111	0.31389	0.313673	0.332267	0.334312	0.914602	0.88439	0.906689	0.915333	0.897024	0.923268	0.907082	0.909029	0.915348	0.913347	0.907952	0.921795
GK1574B	0.824941	0.81552	0.797714	0.305817	0.840673	0.332326	0.306581	0.313834	0.312741	0.344847	0.328227	0.339903	0.314955	0.318175	0.496398	0.354771	0.425046	0.607793	0.644282	0.635059	0.483049	0.557024	0.659374	0.304888	0.387829	0.388487	0.382251	0.383962	0.375077	0.385108	0.360924	0.350843	0.36835	0.343288	0.344401	0.363311	0.365368	0.815553	0.775652	0.802135	0.81444	0.790326	0.821512	0.804343	0.79672	0.806581	0.818116	0.799919	0.820269
GK1576B	0.806829	0.814331	0.919263	0.254188	0.80286	0.292179	0.287603	0.280377	0.266581	0.307365	0.320734	0.291323	0.289534	0.275107	0.4615	0.305801	0.357148	0.566661	0.592007	0.597748	0.494982	0.531597	0.614466	0.293119	0.338336	0.349265	0.346078	0.339132	0.342112	0.344323	0.312309	0.310334	0.316562	0.303998	0.306504	0.309117	0.3166	0.930327	0.934864	0.943157	0.934792	0.944785	0.906676	0.888173	0.884509	0.932906	0.897727	0.905527	0.918604
GK792.1A	0.41129	0.4045	0.41208	0.40958	0.432457	0.403657	0.386427	0.400772	0.40593	0.420375	0.394779	0.415869	0.396271	0.399957	0.390532	0.413333	0.640397	0.430884	0.425992	0.409086	0.281576	0.388246	0.419626	0.368516	0.443375	0.451461	0.432396	0.456866	0.436387	0.435666	0.418168	0.402174	0.424306	0.401446	0.393293	0.422892	0.417142	0.425368	0.38416	0.40625	0.427125	0.387671	0.451244	0.459138	0.455651	0.415634	0.456726	0.439562	0.445906
GK792.2A	0.39785	0.388194	0.401532	0.398973	0.420142	0.381744	0.356493	0.389192	0.395874	0.400454	0.375415	0.397515	0.379603	0.384431	0.37097	0.394709	0.644328	0.423243	0.408773	0.38375	0.274915	0.385285	0.408957	0.350916	0.419252	0.430848	0.410892	0.444974	0.418294	0.410068	0.395632	0.374701	0.399049	0.372638	0.366161	0.401566	0.392614	0.405637	0.363014	0.382065	0.404989	0.364234	0.435704	0.442075	0.440788	0.393872	0.441008	0.416076	0.428509
GK792.3A	0.837669	0.831654	0.816901	0.308313	0.829107	0.335176	0.32638	0.316428	0.310942	0.358316	0.35321	0.339461	0.328041	0.320726	0.500796	0.354603	0.421867	0.622358	0.645217	0.643375	0.516454	0.583447	0.658624	0.322454	0.392435	0.399028	0.39158	0.389493	0.384739	0.396927	0.364272	0.355008	0.372774	0.349679	0.350141	0.362689	0.367092	0.835775	0.810959	0.836236	0.842972	0.826542	0.841995	0.828259	0.823701	0.838911	0.841809	0.831	0.843155
GK793A	0.813848	0.809265	0.926224	0.307122	0.813211	0.32519	0.305362	0.308792	0.302626	0.333032	0.332808	0.324135	0.310277	0.312117	0.481642	0.340202	0.412913	0.578191	0.621382	0.622821	0.461484	0.532961	0.629947	0.300707	0.386377	0.377714	0.380556	0.373062	0.378031	0.389177	0.34617	0.338655	0.359795	0.333137	0.33291	0.347922	0.352321	0.929657	0.896051	0.927505	0.938042	0.911671	0.932242	0.917251	0.907025	0.926375	0.930264	0.927873	0.933924
GK794A	0.837584	0.833493	0.815497	0.318725	0.81578	0.342245	0.327338	0.311654	0.311876	0.352836	0.353898	0.341279	0.316368	0.326733	0.493212	0.356934	0.408722	0.610484	0.658394	0.663022	0.497176	0.569498	0.666958	0.319842	0.410152	0.395165	0.401857	0.383627	0.389396	0.411191	0.370685	0.364442	0.384869	0.357852	0.359146	0.367948	0.376388	0.821162	0.792432	0.817772	0.828098	0.805047	0.820515	0.810157	0.796599	0.816069	0.821652	0.823126	0.821001
GK795A	0.393236	0.384024	0.399451	0.388401	0.40219	0.382051	0.380487	0.376026	0.379976	0.404428	0.381506	0.390864	0.378257	0.380879	0.372817	0.387572	0.604061	0.398276	0.400928	0.393076	0.264935	0.348126	0.391083	0.35107	0.431955	0.430222	0.423143	0.430875	0.415286	0.431767	0.402473	0.393279	0.411179	0.392434	0.382402	0.408513	0.408808	0.402394	0.364066	0.38543	0.405984	0.365903	0.420011	0.43193	0.423911	0.389548	0.421284	0.419852	0.415635
GK796A_2	0.653875	0.651766	0.617791	0.301413	0.66134	0.339271	0.317109	0.323334	0.316925	0.355286	0.346779	0.334654	0.326971	0.321735	0.405149	0.363069	0.391584	0.82602	0.874236	0.866743	0.743501	0.81692	0.82568	0.339177	0.388264	0.383357	0.394388	0.395841	0.393039	0.393784	0.359371	0.350074	0.359193	0.341141	0.348292	0.35756	0.359299	0.629014	0.611089	0.616152	0.625139	0.61282	0.626202	0.624869	0.610582	0.620345	0.625848	0.617068	0.625226
GK797A	0.847646	0.842977	0.829527	0.297995	0.837032	0.327995	0.310357	0.309078	0.302462	0.348043	0.344661	0.333519	0.317864	0.310035	0.485946	0.349931	0.407694	0.620092	0.648153	0.644195	0.512647	0.578838	0.666719	0.314116	0.382283	0.390976	0.385144	0.381587	0.376483	0.386035	0.354634	0.344637	0.361108	0.338397	0.340514	0.354043	0.358611	0.846233	0.81961	0.838045	0.847046	0.829953	0.846163	0.832318	0.824034	0.839463	0.84077	0.834099	0.847448
GK798A	0.912418	0.902207	0.805351	0.296363	0.828103	0.320113	0.309214	0.307823	0.3037	0.337367	0.338127	0.320576	0.313864	0.313447	0.484277	0.3392	0.403704	0.609308	0.639092	0.63903	0.520635	0.580076	0.652856	0.316298	0.380569	0.379714	0.385598	0.37974	0.386011	0.39018	0.342844	0.336118	0.352294	0.328992	0.329749	0.342723	0.343695	0.820548	0.800006	0.822492	0.827456	0.816255	0.827119	0.809518	0.810448	0.829635	0.82823	0.815488	0.829436
GK799AB_3FDACRONOa520845F	0.838924	0.834157	0.821498	0.323796	0.834853	0.351014	0.320885	0.331201	0.331203	0.360149	0.357115	0.350301	0.329339	0.336331	0.494275	0.371055	0.426972	0.621873	0.665223	0.657721	0.494074	0.584623	0.681878	0.329744	0.406471	0.398849	0.403994	0.399082	0.397319	0.404555	0.375691	0.363612	0.381971	0.355741	0.359933	0.377597	0.381007	0.829063	0.792304	0.81558	0.82902	0.802254	0.832023	0.820417	0.804	0.815703	0.825495	0.813093	0.830328
GK800A_3	0.82806	0.820785	0.813025	0.308587	0.839663	0.337845	0.310797	0.327297	0.324061	0.355943	0.346984	0.344718	0.329609	0.322997	0.4927	0.362358	0.4351	0.624656	0.645535	0.632567	0.506786	0.591752	0.669914	0.32392	0.385621	0.39852	0.389607	0.397151	0.383858	0.384901	0.363503	0.348546	0.366655	0.341798	0.345174	0.366762	0.364358	0.83505	0.803762	0.823973	0.833672	0.814415	0.847241	0.828935	0.827294	0.830804	0.840658	0.816691	0.846733
GK801.1B	0.889226	0.874572	0.785534	0.313308	0.833922	0.336905	0.298267	0.332563	0.325727	0.35411	0.335375	0.345343	0.322185	0.320558	0.495873	0.359609	0.460979	0.622465	0.639363	0.618861	0.510231	0.599705	0.667774	0.321645	0.380472	0.393516	0.389205	0.40455	0.383527	0.381286	0.354062	0.339111	0.358509	0.330764	0.332137	0.35831	0.351946	0.80878	0.780688	0.798645	0.809082	0.794561	0.832709	0.808902	0.818132	0.817352	0.83316	0.791754	0.832523
GK951A	0.925626	0.916389	0.799597	0.31036	0.84354	0.345884	0.308259	0.333454	0.325676	0.363254	0.348662	0.348735	0.325414	0.326672	0.492535	0.36621	0.426633	0.628165	0.652838	0.642494	0.507896	0.586342	0.676971	0.327634	0.387092	0.388514	0.395632	0.396695	0.38385	0.385202	0.365347	0.35222	0.368139	0.343377	0.349552	0.368838	0.366353	0.823354	0.792517	0.810818	0.821764	0.801975	0.833062	0.816063	0.808192	0.820242	0.828364	0.800563	0.83383
GK952A	0.885685	0.881643	0.78568	0.284345	0.8207	0.321536	0.302282	0.319127	0.315422	0.343364	0.338101	0.320123	0.317684	0.316211	0.481624	0.338523	0.398019	0.60368	0.62493	0.619706	0.527438	0.592279	0.653845	0.329739	0.36683	0.368771	0.382044	0.380154	0.379	0.37267	0.33759	0.328428	0.340401	0.319929	0.326063	0.34183	0.339177	0.807495	0.794815	0.806614	0.80959	0.802167	0.810964	0.79434	0.792999	0.814977	0.804968	0.785299	0.818226
GK954B	0.900995	0.887825	0.785512	0.296239	0.827311	0.324862	0.296227	0.310029	0.302048	0.340304	0.325241	0.334585	0.305736	0.302579	0.486871	0.341139	0.428709	0.610905	0.62979	0.622083	0.516584	0.577838	0.655472	0.307708	0.373905	0.380095	0.379712	0.379669	0.365858	0.37438	0.344451	0.332484	0.3514	0.327377	0.326016	0.345877	0.344435	0.812114	0.78971	0.809463	0.814346	0.805605	0.825314	0.802386	0.816627	0.823157	0.828597	0.798727	0.831661
GK956B	0.870688	0.858778	0.776231	0.306072	0.829662	0.332419	0.303027	0.345071	0.334445	0.347057	0.341376	0.337856	0.334154	0.326357	0.490822	0.356138	0.439873	0.608979	0.621456	0.599724	0.511165	0.607827	0.653867	0.332505	0.370474	0.385784	0.378744	0.405077	0.391428	0.372495	0.349338	0.33385	0.350129	0.326524	0.330723	0.354555	0.347235	0.800127	0.779343	0.791126	0.798476	0.788877	0.823149	0.801273	0.811071	0.809411	0.820841	0.777615	0.822375
GK958B	0.844413	0.833974	0.754769	0.266646	0.80373	0.295177	0.275375	0.307207	0.299087	0.312071	0.307319	0.301161	0.300133	0.292705	0.465924	0.317294	0.39872	0.581471	0.587426	0.572288	0.535445	0.59949	0.623889	0.314204	0.330821	0.344784	0.340143	0.35993	0.350244	0.32957	0.312134	0.299337	0.309994	0.29503	0.298849	0.316997	0.308062	0.781598	0.780926	0.78958	0.784215	0.794966	0.797468	0.767753	0.794214	0.808588	0.790134	0.756956	0.807089
GK959B	0.905528	0.892758	0.804978	0.302879	0.842545	0.325145	0.304073	0.32421	0.316571	0.343591	0.337641	0.332946	0.322273	0.317482	0.485509	0.34801	0.433224	0.613944	0.634427	0.6227	0.512389	0.591661	0.658869	0.318689	0.378416	0.386643	0.383334	0.392178	0.388885	0.381904	0.348484	0.335993	0.353029	0.329386	0.331372	0.353855	0.349869	0.82606	0.797337	0.818658	0.826283	0.811425	0.841543	0.81781	0.826076	0.831443	0.835009	0.807884	0.84402
GK960A_2	0.812746	0.80631	0.916531	0.293556	0.837281	0.32259	0.2944	0.322353	0.3156	0.333372	0.33593	0.31867	0.319179	0.316833	0.486408	0.34133	0.408574	0.595492	0.621072	0.606065	0.484374	0.563683	0.645526	0.313986	0.36368	0.373	0.373058	0.382636	0.379334	0.37202	0.334851	0.322062	0.339094	0.315375	0.318662	0.336064	0.335316	0.920597	0.891741	0.909813	0.919895	0.903151	0.929501	0.913662	0.903526	0.916781	0.924432	0.900423	0.926677
GK961B	0.787842	0.782674	0.703857	0.203366	0.748766	0.234176	0.21973	0.24917	0.237765	0.247266	0.25112	0.237926	0.240068	0.230265	0.414205	0.253599	0.309467	0.523421	0.524002	0.516288	0.549129	0.570463	0.570057	0.279257	0.262952	0.274323	0.27463	0.288192	0.282558	0.259498	0.246448	0.237995	0.241904	0.23398	0.241367	0.249857	0.237982	0.730911	0.758396	0.755975	0.736987	0.771805	0.742357	0.707168	0.746334	0.776382	0.733231	0.705422	0.757129
GK963.1B	0.937271	0.93255	0.821065	0.29313	0.833653	0.325194	0.303046	0.298213	0.294678	0.330062	0.335618	0.319399	0.294881	0.305934	0.471668	0.338564	0.376735	0.604382	0.647308	0.65341	0.511013	0.567214	0.665921	0.31631	0.381118	0.364725	0.380699	0.364218	0.367159	0.381069	0.346238	0.340235	0.352209	0.333503	0.338598	0.346203	0.350728	0.83505	0.815029	0.832957	0.836169	0.826449	0.824428	0.807431	0.801202	0.831973	0.816436	0.816978	0.829275
GK963.2B	0.39324	0.383458	0.398324	0.417958	0.429429	0.407235	0.380713	0.4255	0.43395	0.428724	0.390395	0.42816	0.414017	0.417368	0.398688	0.423225	0.691584	0.422638	0.425633	0.396685	0.271556	0.406482	0.424638	0.381116	0.440974	0.458671	0.43779	0.47977	0.444511	0.430963	0.422468	0.401281	0.422273	0.397537	0.39287	0.433543	0.419241	0.407669	0.366618	0.383401	0.40572	0.365312	0.437571	0.443881	0.439962	0.395104	0.438631	0.412003	0.429792
GK964B	0.91063	0.905159	0.794703	0.284115	0.834147	0.317472	0.28932	0.304674	0.296693	0.333088	0.323073	0.319643	0.299082	0.297188	0.476898	0.334116	0.400641	0.608789	0.628381	0.622859	0.530863	0.586192	0.657794	0.314266	0.359064	0.361299	0.369493	0.36472	0.354068	0.356341	0.336679	0.327175	0.338477	0.320667	0.325347	0.341673	0.337279	0.821725	0.810757	0.825556	0.824593	0.823195	0.825755	0.802057	0.811407	0.834846	0.816427	0.797812	0.835516
J100	0.814099	0.822374	0.799525	0.278865	0.804435	0.318114	0.306838	0.301169	0.291881	0.327735	0.330525	0.315002	0.299213	0.304366	0.473202	0.334707	0.369702	0.588973	0.632418	0.6427	0.504406	0.554364	0.651863	0.302983	0.370157	0.35898	0.363469	0.349848	0.358675	0.362042	0.342425	0.343763	0.348262	0.333408	0.339532	0.340993	0.350704	0.815261	0.808213	0.82072	0.817842	0.815568	0.791855	0.777884	0.768016	0.80931	0.78188	0.791648	0.802815
J103	0.809867	0.814806	0.79253	0.270622	0.81292	0.304588	0.290026	0.294291	0.286165	0.314135	0.314351	0.307286	0.289888	0.292787	0.467241	0.324321	0.373232	0.587795	0.625598	0.629114	0.517437	0.570381	0.650611	0.298985	0.355964	0.352704	0.351233	0.34688	0.348856	0.347657	0.328972	0.328983	0.333846	0.319892	0.324385	0.329259	0.333569	0.81284	0.812229	0.826402	0.818419	0.82389	0.801298	0.778825	0.785851	0.819685	0.790637	0.78982	0.813572
J109	0.819637	0.82152	0.802133	0.282122	0.823966	0.319314	0.295218	0.309754	0.301794	0.327302	0.322683	0.325074	0.303741	0.30818	0.475149	0.34191	0.395289	0.603879	0.644158	0.640484	0.509623	0.57448	0.667895	0.304601	0.367789	0.368899	0.363002	0.363628	0.364111	0.359403	0.341405	0.335934	0.345839	0.327326	0.329611	0.34103	0.345025	0.821308	0.806713	0.823269	0.822986	0.817994	0.813455	0.797249	0.797172	0.818965	0.808391	0.799887	0.821976
J146	0.828153	0.822655	0.828474	0.315958	0.848516	0.339741	0.321355	0.322182	0.316422	0.359022	0.346288	0.347185	0.328533	0.321186	0.5076	0.360566	0.422618	0.609568	0.66341	0.657549	0.492294	0.590289	0.679723	0.323718	0.395213	0.394406	0.398235	0.400884	0.393228	0.404518	0.364213	0.354083	0.372722	0.346266	0.347695	0.368795	0.371204	0.838616	0.800663	0.823627	0.835836	0.812075	0.841428	0.82513	0.817547	0.82929	0.836851	0.821087	0.842149
J148	0.885073	0.892428	0.802685	0.268392	0.814626	0.301789	0.29204	0.290524	0.281174	0.325344	0.319787	0.303197	0.286069	0.287107	0.471774	0.320251	0.3665	0.582576	0.625025	0.629985	0.514723	0.569311	0.646685	0.311253	0.353785	0.35059	0.369552	0.35947	0.353964	0.365209	0.323522	0.321719	0.327722	0.313614	0.317596	0.325313	0.329286	0.811885	0.809351	0.818089	0.81288	0.816406	0.796432	0.781808	0.781587	0.811812	0.786972	0.789882	0.805632
J151	0.817596	0.813905	0.82292	0.308363	0.834338	0.331497	0.317576	0.315919	0.307418	0.349927	0.339983	0.334525	0.318739	0.314904	0.498718	0.35389	0.413959	0.61595	0.651299	0.651522	0.486663	0.570978	0.671103	0.320967	0.39064	0.390742	0.393769	0.390138	0.381254	0.398242	0.355887	0.347551	0.363342	0.339276	0.339654	0.355965	0.361969	0.826319	0.794031	0.815429	0.826132	0.804597	0.822734	0.809252	0.797823	0.817698	0.818088	0.812508	0.82512
J154	0.88061	0.877681	0.790873	0.268229	0.826832	0.298773	0.274704	0.291944	0.282609	0.3095	0.298303	0.308131	0.278219	0.284462	0.473544	0.319043	0.393355	0.598343	0.622606	0.622473	0.51776	0.567335	0.64913	0.289979	0.347982	0.350327	0.34917	0.345226	0.337089	0.344274	0.321112	0.313902	0.325965	0.308217	0.309815	0.323593	0.323167	0.807964	0.798793	0.81408	0.810252	0.811596	0.805825	0.784318	0.798012	0.819293	0.799616	0.786396	0.817632
J172	0.833027	0.830585	0.820788	0.313533	0.931449	0.337804	0.317992	0.326461	0.317882	0.354145	0.342345	0.339533	0.326595	0.321739	0.502795	0.359255	0.420763	0.624692	0.668072	0.663674	0.521389	0.606204	0.687182	0.339996	0.388686	0.392006	0.397317	0.403227	0.39298	0.39772	0.357453	0.348054	0.363053	0.340456	0.343838	0.360875	0.361322	0.839717	0.818977	0.835888	0.840316	0.828462	0.843152	0.824203	0.825703	0.842918	0.833719	0.820236	0.847712
J173	0.825107	0.821214	0.933895	0.300629	0.836151	0.328966	0.297899	0.310925	0.301604	0.334074	0.332753	0.327843	0.304668	0.306491	0.48375	0.345431	0.409248	0.59387	0.631507	0.626331	0.482014	0.555911	0.652715	0.311827	0.376883	0.376417	0.374039	0.375272	0.368096	0.375243	0.344454	0.334385	0.351208	0.329208	0.331202	0.346611	0.348244	0.944788	0.915952	0.93971	0.946928	0.929656	0.946682	0.925668	0.920392	0.943511	0.938277	0.92473	0.94864
J175	0.815302	0.81199	0.921285	0.297589	0.835454	0.326343	0.296356	0.311585	0.302237	0.331184	0.32973	0.325698	0.304979	0.303849	0.484519	0.342486	0.411895	0.592715	0.626108	0.619673	0.488937	0.563269	0.652314	0.314729	0.37417	0.374707	0.373702	0.374409	0.36621	0.369986	0.341231	0.330146	0.346804	0.324652	0.327518	0.343367	0.342584	0.937444	0.916347	0.937435	0.938924	0.929823	0.943911	0.918165	0.926063	0.947408	0.934723	0.915846	0.94929
J183	0.827262	0.825643	0.814445	0.291561	0.843679	0.325958	0.302394	0.309993	0.300814	0.339093	0.324807	0.330163	0.307839	0.305568	0.523838	0.345457	0.404829	0.615665	0.650732	0.649499	0.5221	0.588784	0.669159	0.322621	0.372857	0.374802	0.372271	0.371409	0.365449	0.365599	0.347333	0.33901	0.3503	0.332544	0.337744	0.349711	0.348418	0.839617	0.831513	0.845576	0.843521	0.841028	0.841039	0.82001	0.8278	0.853181	0.831026	0.821383	0.848516
J20B	0.811814	0.807414	0.802159	0.308008	0.835279	0.332146	0.311506	0.3189	0.310063	0.346378	0.330592	0.341167	0.310882	0.316026	0.499079	0.352163	0.419704	0.612735	0.640201	0.642576	0.497616	0.56655	0.659733	0.309115	0.381498	0.385363	0.376537	0.37803	0.36829	0.381057	0.358032	0.349913	0.367446	0.345533	0.345158	0.360807	0.363563	0.822047	0.797503	0.821954	0.826087	0.810188	0.825274	0.809434	0.811767	0.82564	0.821728	0.811617	0.830846
J22	0.800041	0.790097	0.78839	0.311122	0.840647	0.328699	0.298887	0.325607	0.316452	0.343	0.321291	0.340111	0.312648	0.315382	0.497359	0.352329	0.439677	0.618123	0.636734	0.626803	0.496098	0.580495	0.662018	0.306866	0.372817	0.385343	0.371472	0.385859	0.36969	0.374821	0.350804	0.338339	0.358315	0.333581	0.333645	0.356292	0.353301	0.808605	0.779872	0.805206	0.81064	0.795691	0.829959	0.806523	0.822536	0.818827	0.82631	0.795826	0.829938
J44A	0.729475	0.726178	0.747014	0.247181	0.787943	0.269715	0.246737	0.283409	0.272766	0.282055	0.272136	0.273724	0.270188	0.262978	0.451353	0.295627	0.380384	0.569356	0.58377	0.565284	0.523455	0.597089	0.628762	0.305284	0.311145	0.322527	0.322588	0.341879	0.323639	0.313696	0.28182	0.269445	0.279993	0.264256	0.268001	0.286452	0.275678	0.75488	0.761528	0.767925	0.755949	0.776162	0.772154	0.738598	0.7746	0.788597	0.76015	0.728971	0.781477
J93	0.824823	0.827136	0.805063	0.288179	0.826096	0.32094	0.3067	0.307106	0.300176	0.333689	0.327373	0.324922	0.305516	0.309445	0.481593	0.341194	0.394158	0.60492	0.644115	0.650813	0.509319	0.572569	0.662711	0.305078	0.377753	0.373864	0.369652	0.363531	0.366474	0.369593	0.347607	0.344902	0.355587	0.337379	0.339418	0.347488	0.353106	0.826328	0.810638	0.834289	0.832148	0.824958	0.817278	0.798933	0.79977	0.827531	0.811758	0.808913	0.826559
Kpneumoniae214	0.365146	0.356997	0.366373	0.381139	0.395263	0.383467	0.345226	0.408147	0.410806	0.395895	0.363169	0.398104	0.388872	0.393092	0.372034	0.405289	0.643993	0.40258	0.404285	0.368537	0.258383	0.394655	0.409016	0.363283	0.405475	0.428747	0.406948	0.452844	0.421503	0.395307	0.393877	0.369864	0.389761	0.363355	0.357758	0.397835	0.384235	0.37185	0.335864	0.345138	0.371609	0.333915	0.39933	0.411621	0.401745	0.359132	0.407407	0.377334	0.393151
SalSTM	0.309214	0.300486	0.311036	0.338934	0.340532	0.323148	0.288645	0.340678	0.345607	0.347482	0.305948	0.338721	0.33076	0.328455	0.312731	0.340548	0.62406	0.338963	0.344545	0.312557	0.201046	0.328157	0.346033	0.303895	0.354901	0.377781	0.360059	0.39632	0.364713	0.3505	0.334639	0.313374	0.331921	0.306685	0.301011	0.339255	0.327599	0.319982	0.28228	0.293644	0.317985	0.281879	0.34754	0.356728	0.34925	0.306242	0.355124	0.325138	0.341733
Stur508	0.352002	0.353289	0.334464	0.325732	0.371859	0.356895	0.337286	0.367179	0.371428	0.360383	0.368541	0.352625	0.360627	0.359375	0.324132	0.357144	0.492133	0.375992	0.349314	0.333727	0.353346	0.384895	0.364784	0.372137	0.35247	0.362777	0.351239	0.374971	0.35677	0.333944	0.362145	0.34905	0.353951	0.349666	0.351314	0.36518	0.349322	0.350236	0.356549	0.349118	0.353618	0.350794	0.362177	0.369366	0.369026	0.3601	0.362721	0.349847	0.365668
[truncated: 332 more columns]
