# Supplementary material for: Use of a Pan–Genomic DNA Microarray in Determination of the Phylogenetic Relatedness among Cronobacter spp. and Its Use as a Data Mining Tool to Understand Cronobacter Biology
Source: Microarrays (Basel). 2017 Mar 4;6(1):6. doi: 10.3390/microarrays6010006 (PMC5374366; doi:10.3390/microarrays6010006)
Supplement: Supplementary file 1 [file microarrays-06-00006-s001.zip › Supplementary/microarrays-161748-Table S2 metadata for tested strains.xlsx]

## Sheet: Sheet1
Supplemental Table 2. List of strains used in this study
Strains	Species	Source	Country	Year of Isolation	SerO:type	Sequence Type
CconLMG26250	C. condimenti	Food, spiced sausage	Slovakia	2010	ND	98
Cdub 3-27b	C. dublinensis	Food, nuts	Republic of Korea	2011	CdubO:1	ND
Cdub Comp56A	C. dublinensis	Environmental, compliance activity	United States	2014	CdubO:1	ND
Cdub2-14	C. dublinensis	Food, nuts	Republic of Korea	2011	CdubO:1	ND
Cdub464	C. dublinensis lactaridi	Environmental, milk powder production facility	Zimbabwe	2003	CdubO:1	79
Cdub5960-70	C. dublinensis lactaridi	Clinical, Human, blood sample	United States	1970	ND	5
Cdub6-15Gb	C. dublinensis	Food, nuts	Republic of Korea	2011	CdubO:2	ND
Cdub6-3Gb	C. dublinensis	Food, nuts	Republic of Korea	2011	CdubO:1	ND
CdubCFS237	C. dublinensis dublinensis	Environmental, Milk powder production facility	Ireland	2004	CdubO:1	106
CdubE515C	C. dublinensis lausannensis	Environmental, water fountain basin	Switzerland	2004	CdubO:2	80
CdubKW5b	C. dublinensis	Food, black rice	Republic of Korea	2009	CdubO:1	ND
CdubSun-1	C. dublinensis	Food, taro	Republic of Korea	2009	ND	ND
Comp91B	C. dublinensis	Environmental, Milk powder manufacturing plant	United States	2014	ND	389
Comp92A	C. dublinensis	Environmental, Milk powder manufacturing plant	United States	2014	ND	389
Comp93B	C. dublinensis	Environmental, Milk powder manufacturing plant	United States	2014	CdubO:1	388
Comp94A	C. dublinensis	Environmental, Milk powder manufacturing plant	United States	2014	CdubO:1	388
Comp100B	C. dublinensis	Environmental, Milk powder manufacturing plant	United States	2014	ND	389
Comp101B	C. dublinensis	Environmental, Milk powder manufacturing plant	United States	2014	ND	389
Comp102B	C. dublinensis	Environmental, Milk powder manufacturing plant	United States	2014	ND	389
Comp103B	C. dublinensis	Environmental, Milk powder manufacturing plant	United States	2014	ND	389
Comp104B	C. dublinensis	Environmental, Milk powder manufacturing plant	United States	2014	ND	389
Comp105A	C. dublinensis	Environmental, Milk powder manufacturing plant	United States	2014	ND	389
Comp106B	C. dublinensis	Environmental, Milk powder manufacturing plant	United States	2014	ND	389
Comp97A	C. dublinensis	Environmental, Milk powder manufacturing plant	United States	2014	ND	389
Comp98A	C. dublinensis	Environmental, Milk powder manufacturing plant	United States	2014	ND	389
Comp99A	C. dublinensis	Environmental, Milk powder manufacturing plant	United States	2014	ND	389
Cmuy51329B	C. muytjensii	Unknown	United States	Unknown	CmuyO:2	81
CmuyJ112	C. muytjensii	Food, Liquorice	Jordan		ND	ND
CmuyJ171	C. muytjensii	Food, fennel, spice	Jordan		ND	ND
CmuyJ174	C. muytjensii	Food, anise, spice	Jordan		CmuyO:1	ND
CmuyJ176	C. muytjensii	Food, thyme, spice	Jordan		ND	ND
CmuyJ77	C. muytjensii	Food, anise, spice	Jordan		CmuyO:2	ND
CmuyJ95	C. muytjensii	Food, anise, spice	Jordan		ND	ND
GK1257A	C. muytjensii	PIF Facility	Germany	2015	ND	ND
GK1258B	C. muytjensii	PIF Facility	Germany	2015	ND	ND
CmalCI825	C. malonaticus	Clinical, Human, breast abscess sample	United States	1977	CmalO:2	7
CmalJ160	C. malonaticus	Environmental, vacuum dust	Jordan		CmalO:2	443 or 451
CmalJ168BB	C. malonaticus	Food, spices	Jordan		CmalO:2	443 or 451
CmalMd25g	C. malonaticus	Fly, Musca domestica, gut	United States	2012	CmalO:2	7
CmalMd99g	C. malonaticus	Fly, Musca domestica, gut	United States	2012	CmalO:1	60
CmalSh41gB	C. malonaticus	Fly, Sarcophaga haemorrhoidalis, gut	United States	2012	ND	443 or 451
CQ39A_2	C. malonaticus	Environmental, PIF Environment	Ireland		CmalO:1	6
CQ41C.mal	C. malonaticus	Environmental, PIF Environment	Ireland		CmalO:2	129
CQ62C.mal	C. malonaticus	Environmental, PIF Environment	Ireland		CmalO:2	129
GK796A_2	C. malonaticus	PIF Facility	Germany	2015	ND	ND
GK1349B	C. malonaticus	PIF Facility	Germany	2015	ND	ND
GK1354A	C. malonaticus	PIF Facility	Germany	2015	ND	ND
GK1355A	C. malonaticus	PIF Facility	Germany	2015	ND	ND
GK1356A	C. malonaticus	PIF Facility	Germany	2015	ND	ND
GK1357B	C. malonaticus	PIF Facility	Germany	2015	ND	ND
GK1358A	C. malonaticus	PIF Facility	Germany	2015	ND	ND
GK1360B	C. malonaticus	PIF Facility	Germany	2015	ND	ND
GK1510A	C. malonaticus	PIF Facility	Germany	2015	ND	ND
GK1512A	C. malonaticus	PIF Facility	Germany	2015	ND	ND
GK1518B	C. malonaticus	PIF Facility	Germany	2015	ND	ND
Comp107B	C. sakazakii	Environmental, Milk powder manufacturing plant	United States	2014	CsakO:1	1
Comp108B	C. sakazakii	Environmental, Milk powder manufacturing plant	United States	2014	CsakO:1	24
Comp109B	C. sakazakii	Environmental, Milk powder manufacturing plant	United States	2014	CsakO:1	24
Comp110B	C. sakazakii	Environmental, Milk powder manufacturing plant	United States	2014	CsakO:1	ND
Comp111A	C. sakazakii	Environmental, Milk powder manufacturing plant	United States	2014	CsakO:1	ND
Comp112A2	C. sakazakii	Environmental, Milk powder manufacturing plant	United States	2014	CsakO:1	ND
Comp113B2	C. sakazakii	Environmental, Milk powder manufacturing plant	United States	2014	CsakO:1	ND
Comp114B2	C. sakazakii	Environmental, Milk powder manufacturing plant	United States	2014	CsakO:1	1
Comp115B2	C. sakazakii	Environmental, Milk powder manufacturing plant	United States	2014	CsakO:1	1
Comp116B2	C. sakazakii	Environmental, Milk powder manufacturing plant	United States	2014	CsakO:1	ND
Comp117B2	C. sakazakii	Environmental, Milk powder manufacturing plant	United States	2014	CsakO:1	ND
Comp118B2	C. sakazakii	Environmental, Milk powder manufacturing plant	United States	2014	CsakO:1	ND
Comp119B2	C. sakazakii	Environmental, Milk powder manufacturing plant	United States	2014	CsakO:1	ND
Comp125B	C. sakazakii	Environmental, Milk powder manufacturing plant	United States	2014	CsakO:1	ND
Comp126B	C. sakazakii	Environmental, Milk powder manufacturing plant	United States	2014	CsakO:1	ND
Comp128A	C. sakazakii	Environmental, Milk powder manufacturing plant	United States	2014	CsakO:4	ND
Comp2A1	C. sakazakii	Environmental, compliance activity	United States	2014	CsakO:4	ND
Comp89A	C. turicensis	Environmental, Milk powder manufacturing plant	United States	2014	ND	24
Comp90B	C. turicensis	Environmental, Milk powder manufacturing plant	United States	2014	ND	24
Comp95B	C. sakazakii	Environmental, Milk powder manufacturing plant	United States	2014	CsakO:1	1
Comp96B	C. sakazakii	Environmental, Milk powder manufacturing plant	United States	2014	CsakO:1	1
207NC.sak	C. sakazakii	Clinical	Ireland		CsakO:2	4
208NC.sak	C. sakazakii	Clinical	Ireland		CsakO:2	4
254NC.sak	C. sakazakii	Clinical	Ireland		CsakO:1	1
CQ111C.sak	C. sakazakii	Environmental, PIF Environment	Ireland		CsakO:3	4
CQ112C.sak	C. sakazakii	Environmental, PIF Environment	Ireland		CsakO:4	1
CQ114C.sak	C. sakazakii	Environmental, PIF Environment	Ireland		CsakO:2	31
CQ115C.sak	C. sakazakii	Environmental, PIF Environment	Ireland		CsakO:3	31
CQ116C.sak	C. sakazakii	Environmental, PIF Environment	Ireland		CsakO:4	31
CQ121C.sak	C. sakazakii	Environmental, PIF Environment	Ireland		CsakO:3	4
CQ122C.sak	C. sakazakii	Environmental, PIF Environment	Ireland		CsakO:3	4
CQ123C.sak	C. sakazakii	Environmental, PIF Environment	Ireland		CsakO:3	4
CQ124C.sak	C. sakazakii	Environmental, PIF Environment	Ireland		CsakO:3	4
CQ126C.sak	C. sakazakii	Environmental, PIF Environment	Ireland		CsakO:3	4
CQ127C.sak	C. sakazakii	Environmental, PIF Environment	Ireland		CsakO:3	4
CQ128C.sak	C. sakazakii	Environmental, PIF Environment	Ireland		CsakO:3	4
CQ13	C. sakazakii	Environmental, PIF Environment	Ireland		CsakO:2	4
CQ135Csak	C. sakazakii	Environmental, PIF Environment	Ireland		CsakO:2	4
CQ14	C. sakazakii	Environmental, PIF Environment	Ireland		CsakO:2	4
CQ15	C. sakazakii	Environmental, PIF Environment	Ireland		CsakO:2	4
CQ17C.sak	C. sakazakii	Environmental, PIF Environment	Ireland		CsakO:2	4
CQ19C.sak	C. sakazakii	Environmental, PIF Environment	Ireland		CsakO:2	4
CQ2	C. sakazakii	Environmental, PIF Environment	Ireland		CsakO:2	4
CQ24C.sak	C. sakazakii	Environmental, PIF Environment	Ireland		CsakO:4	1
CQ25C.sak	C. sakazakii	Environmental, PIF Environment	Ireland		CsakO:4	1
CQ26Csak	C. sakazakii	Environmental, PIF Environment	Ireland		CsakO:4	1
CQ3	C. sakazakii	Environmental, PIF Environment	Ireland		CsakO:2	4
CQ31C.sak	C. sakazakii	Environmental, PIF Environment	Ireland		CsakO:2	4
CQ32C.sak	C. sakazakii	Environmental, PIF Environment	Ireland		CsakO:1	1
CQ34C.sak	C. sakazakii	Environmental, PIF Environment	Ireland		CsakO:1	1
CQ35C.sak	C. sakazakii	Environmental, PIF Environment	Ireland		CsakO:1	1
CQ36C.sak	C. sakazakii	Environmental, PIF Environment	Ireland		CsakO:1	1
CQ37C.sak	C. sakazakii	Environmental, PIF Environment	Ireland		CsakO:3	1
CQ38C.sak	C. sakazakii	Environmental, PIF Environment	Ireland		CsakO:1	1
CQ4	C. sakazakii	Environmental, PIF Environment	Ireland		CsakO:2	4
CQ40C.sak	C. sakazakii	Environmental, PIF Environment	Ireland		CsakO:1	1
CQ42C.sak	C. sakazakii	Environmental, PIF Environment	Ireland		CsakO:1	1
CQ43C.sak	C. sakazakii	Environmental, PIF Environment	Ireland		CsakO:1	1
CQ44C.sak	C. sakazakii	Environmental, PIF Environment	Ireland		CsakO:1	1
CQ45C.sak	C. sakazakii	Environmental, PIF Environment	Ireland		CsakO:1	1
CQ46C.sak	C. sakazakii	Environmental, PIF Environment	Ireland		CsakO:1	1
CQ5	C. sakazakii	Environmental, PIF Environment	Ireland		CsakO:2	4
CQ6	C. sakazakii	Environmental, PIF Environment	Ireland		CsakO:2	4
CQ61C.sak	C. sakazakii	Environmental, PIF Environment	Ireland		CsakO:1	1
CQ68C.sak	C. sakazakii	Environmental, PIF Environment	Ireland		CsakO:1	57
CQ75C.sak	C. sakazakii	Environmental, PIF Environment	Ireland		CsakO:3	8
CQ83C.sak	C. sakazakii	Environmental, PIF Environment	Ireland		CsakO:4	40
CQ92C.sak	C. sakazakii	Environmental, PIF Environment	Ireland		CsakO:4	40
CQ99C.sak	C. sakazakii	Environmental, PIF Environment	Ireland		CsakO:4	40
Csak5-21G	C. sakazakii	Food, nuts	Republic of Korea	2011	CsakO:2	ND
Csak Comp10A	C. sakazakii	Environmental, compliance activity	United States	2014	CsakO:4	ND
Csak Comp11A	C. sakazakii	Environmental, compliance activity	United States	2014	CsakO:2	64
Csak Comp13A	C. sakazakii	Environmental, compliance activity	United States	2014	CsakO:7	ND
Csak Comp14A1	C. sakazakii	Environmental, compliance activity	United States	2014	CsakO:7	ND
Csak Comp15A	C. sakazakii	Environmental, compliance activity	United States	2014	CsakO:7	83
Csak Comp16B	C. sakazakii	Environmental, compliance activity	United States	2014	CsakO:2	4
Csak Comp17A	C. sakazakii	Environmental, compliance activity	United States	2014	CsakO:4	13
Csak Comp18A	C. sakazakii	Environmental, compliance activity	United States	2014	CsakO:7	ND
Csak Comp19B	C. sakazakii	Environmental, compliance activity	United States	2014	CsakO:2	64
Csak Comp1A	C. sakazakii	Environmental, compliance activity	United States	2014	CsakO:1	1
Csak Comp20A	C. sakazakii	Environmental, compliance activity	United States	2014	CsakO:2	64
Csak Comp21B	C. sakazakii	Environmental, compliance activity	United States	2014	CsakO:1	1
Csak Comp22A	C. sakazakii	Environmental, compliance activity	United States	2014	CsakO:2	ND
Csak Comp23B	C. sakazakii	Environmental, compliance activity	United States	2014	CsakO:2	ND
Csak Comp24A	C. sakazakii	Environmental, compliance activity	United States	2014	CsakO:2	4
Csak Comp25A	C. sakazakii	Environmental, compliance activity	United States	2014	CsakO:2	31
Csak Comp26B	C. sakazakii	Environmental, compliance activity	United States	2014	CsakO:1	1
Csak Comp27A	C. sakazakii	Environmental, compliance activity	United States	2014	CsakO:1	ND
Csak Comp28A,B	C. sakazakii	Environmental, compliance activity	United States	2014	CsakO:2	4
Csak Comp29B1	C. sakazakii	Environmental, compliance activity	United States	2014	CsakO:4	40
Csak Comp30A	C. sakazakii	Environmental, compliance activity	United States	2014	CsakO:1	ND
Csak Comp31B	C. sakazakii	Environmental, compliance activity	United States	2014	CsakO:4	ND
Csak Comp32B	C. sakazakii	Environmental, compliance activity	United States	2014	CsakO:2	4
Csak Comp33B	C. sakazakii	Environmental, compliance activity	United States	2014	CsakO:2	ND
Csak Comp34B	C. sakazakii	Environmental, compliance activity	United States	2014	CsakO:2	ND
Csak Comp35B	C. sakazakii	Environmental, compliance activity	United States	2014	CsakO:2	31
Csak Comp36B	C. sakazakii	Environmental, compliance activity	United States	2014	CsakO:2	ND
Csak Comp37B	C. sakazakii	Environmental, compliance activity	United States	2014	CsakO:1	1
Csak Comp38B	C. sakazakii	Environmental, compliance activity	United States	2014	CsakO:4	ND
Csak Comp39B	C. sakazakii	Environmental, compliance activity	United States	2014	CsakO:2	4
Csak Comp3B	C. sakazakii	Environmental, compliance activity	United States	2014	CsakO:1	ND
Csak Comp40A	C. sakazakii	Environmental, compliance activity	United States	2014	CsakO:2	4
Csak Comp41B	C. sakazakii	Environmental, compliance activity	United States	2014	CsakO:4	12
Csak Comp42A	C. sakazakii	Environmental, compliance activity	United States	2014	CsakO:2	ND
Csak Comp43B	C. sakazakii	Environmental, compliance activity	United States	2014	CsakO:2	4
Csak Comp45B	C. sakazakii	Environmental, compliance activity	United States	2014	CsakO:2	64
Csak Comp46B	C. sakazakii	Environmental, compliance activity	United States	2014	CsakO:2	64
Csak Comp47B	C. sakazakii	Environmental, compliance activity	United States	2014	CsakO:7	83
Csak Comp48A	C. sakazakii	Environmental, compliance activity	United States	2014	CsakO:7	ND
Csak Comp49B	C. sakazakii	Environmental, compliance activity	United States	2014	CsakO:2	64
Csak Comp4B	C. sakazakii	Environmental, compliance activity	United States	2014	CsakO:2	31
Csak Comp50A	C. sakazakii	Environmental, compliance activity	United States	2014	CsakO:1	ND
Csak Comp51B	C. sakazakii	Environmental, compliance activity	United States	2014	CsakO:1	1
Csak Comp52A	C. sakazakii	Environmental, compliance activity	United States	2014	CsakO:1	ND
Csak Comp53A	C. sakazakii	Environmental, compliance activity	United States	2014	CsakO:2	64
Csak Comp54A	C. sakazakii	Environmental, compliance activity	United States	2014	CsakO:2	64
Csak Comp55A	C. sakazakii	Environmental, compliance activity	United States	2014	CsakO:2	95/CC162
Csak Comp57A	C. sakazakii	Environmental, compliance activity	United States	2014	CsakO:2	64
Csak Comp58A	C. sakazakii	Environmental, compliance activity	United States	2014	CsakO:1	21
Csak Comp59A	C. sakazakii	Environmental, compliance activity	United States	2014	CsakO:2	64
Csak Comp5A	C. sakazakii	Environmental, compliance activity	United States	2014	CsakO:2	ND
Csak Comp60A	C. sakazakii	Environmental, compliance activity	United States	2014	CsakO:7	ND
Csak Comp61A	C. sakazakii	Environmental, compliance activity	United States	2014	CsakO:1	ND
Csak Comp62A	C. sakazakii	Environmental, compliance activity	United States	2014	CsakO:2	1
Csak Comp63B	C. sakazakii	Environmental, compliance activity	United States	2014	CsakO:1	ND
Csak Comp64B	C. sakazakii	Environmental, compliance activity	United States	2014	CsakO:1	1
Csak Comp65B	C. sakazakii	Environmental, compliance activity	United States	2014	CsakO:1	ND
Csak Comp67B	C. sakazakii	Environmental, compliance activity	United States	2014	CsakO:4	ND
Csak Comp68A	C. sakazakii	Environmental, compliance activity	United States	2014	CsakO:2	4
Csak Comp69A	C. sakazakii	Environmental, compliance activity	United States	2014	CsakO:2	ND
Csak Comp6A	C. sakazakii	Environmental, compliance activity	United States	2014	CsakO:4	13
Csak Comp70A	C. sakazakii	Environmental, compliance activity	United States	2014	CsakO:2	ND
Csak Comp71B	C. sakazakii	Environmental, compliance activity	United States	2014	CsakO:1	1
Csak Comp72B	C. sakazakii	Environmental, compliance activity	United States	2014	CsakO:1	ND
Csak Comp73B	C. sakazakii	Environmental, compliance activity	United States	2014	CsakO:3	4
Csak Comp74A	C. sakazakii	Environmental, compliance activity	United States	2014	CsakO:4	40
Csak Comp7A	C. sakazakii	Environmental, compliance activity	United States	2014	CsakO:4	ND
Csak Comp8A	C. sakazakii	Environmental, compliance activity	United States	2014	CsakO:1	1
Csak Comp9B	C. sakazakii	Environmental, compliance activity	United States	2014	CsakO:2	4
Csak1-15	C. sakazakii	Food, nuts	Republic of Korea	2011	CsakO:2	ND
Csak18-01	C. sakazakii	Clinical, Human, Patient Stool Isolate 1	United States	2011	CsakO:1	4
Csak18-05-03	C. sakazakii	Environmental, Opened PIF Isolate	United States	2011	CsakO:1	8
Csak18-07	C. sakazakii	Clinical, Human, Patient Stool Isolate 2	United States	2011	CsakO:1	8
Csak200-205	C. sakazakii	Clinical, Human, CSF sample	United States	2011	CsakO:2	4
Csak20060625	C. sakazakii	Clinical, Human	United States	2006	CsakO:2	4
Csak2010-13-32	C. sakazakii	Clinical, Human, CSF sample	United States	2010	CsakO:2	4
Csak2010-13-33	C. sakazakii	Clinical, Human, blood sample	United States	2010	CsakO:2	4
Csak2010-16-01	C. sakazakii	Clinical, Human, brain exudate	United States	2010	CsakO:2	4
Csak2010-16-11-8	C. sakazakii	Environmental, baby pacifier	United States	2010	CsakO:2	4
Csak2011-12-01	C. sakazakii	Clinical, Human, CSF sample	United States	2011	CsakO:2	4
Csak2011-12-02	C. sakazakii	Clinical, Human, CSF sample	United States	2011	CsakO:2	4
Csak2011-12-03	C. sakazakii	Clinical, Human, rectal swab, stool sample	United States	2011	CsakO:2	4
Csak2011-12-04	C. sakazakii	Food, PIF	United States	2011	CsakO:2	4
Csak2011-12-07	C. sakazakii	Clinical, Human, CSF sample	United States	2011	CsakO:2	4
Csak2011-21-01	C. sakazakii	Clinical, Human, CSF sample	United States	2011	CsakO:2	4
Csak2011-21-03-01	C. sakazakii	Food, PIF	United States	2011	CsakO:2	4
Csak2012-05-01	C. sakazakii	Food,PIF	United States	2011	CsakO:4	4
Csak2012-05-02	C. sakazakii	Food,PIF,reconstituted bottle	United States	2011	CsakO:4	4
Csak2012-05-04	C. sakazakii	Food,water	United States	2011	CsakO:4	4
Csak2012-05-05	C. sakazakii	Clinical, CSF	United States	2011	CsakO:4	4
Csak206N	C. sakazakii	Clinical	Ireland		CsakO:2	4
Csak2151	C. sakazakii	Clinical, CSF	United States	2003	CsakO:2	4
Csak2156-3	C. sakazakii	Clinical, Blood		2005	CsakO:3	4
Csak2193-02	C. sakazakii	Clinical, Sputum	United States	2011	CsakO:2	4
Csak2193-03	C. sakazakii	Clinical, CSF	United States	2011	CsakO:2	4
Csak2193-08	C. sakazakii	Food, Nursery Water	United States	2011	CsakO:1	8
Csak2193-16-02	C. sakazakii	Food, Nursery Water	United States	2011	CsakO:1	8
Csak255N	C. sakazakii	Clinical	Ireland		CsakO:2	4
Csak29544	C. sakazakii	Clinical, Child, Throat swab	United States	1978	CsakO:1	8
Csak306N	C. sakazakii	Clinical	Ireland		CsakO:2	4
Csak3-21	C. sakazakii	Food, Nuts	Republic of Korea	2011	CsakO:1	ND
Csak4.01C	C. sakazakii	Food, PIF	United States		CsakO:2	218
Csak5-17G	C. sakazakii	Food, Nuts	Republic of Korea	2011	CsakO:1	ND
Csak5-20G	C. sakazakii	Food, Nuts	Republic of Korea	2011	CsakO:2	ND
Csak701753	C. sakazakii	Environmental Isolate from Meade Johnson plant near a tote of vitamin premixes	United States	2011	CsakO:2	31
Csak9368-75	C. sakazakii	Unknown	United States	1975	CsakO:2	ND
Csak9369-75	C. sakazakii	Unknown	United States	1975	CsakO:2	4
CsakA48g	C. sakazakii	Fly, Anthimylidae, gut	United States	2012	ND	221
CsakBAA894	C. sakazakii	Clinical	United States	2001	CsakO:1	1
CsakCI764	C. sakazakii	Clinical	Czech Republic		CsakO:4	12
CsakE756	C. sakazakii	Clinical	Czech Republic		CsakO:4	8
CsakE837	C. sakazakii	Clinical	France		CsakO:2	ND
CsakE899	C. sakazakii	Clinical	United States	1981	CsakO:2	4
CsakEs35	C. sakazakii	Clinical	Israel	2002	CsakO:1	8
CsakJ178	C. sakazakii	Food, Chamomile, Spice	Jordan		CsakO:3	ND
CsakJ204_2	C. sakazakii	Food, Liquorice	Jordan		CsakO:7	223
CsakJ32	C. sakazakii	Food, Baby food	Jordan		CsakO:3	ND
CsakJ96	C. sakazakii	Food, Fennel, Spice	Jordan		CsakO:3	ND
CsakKW1	C. sakazakii	Food, Barely	Republic of Korea	2009	ND	ND
CsakKW10	C. sakazakii	Food, Powdered Pine needles	Republic of Korea	2009	CsakO:2	ND
CsakKW11b	C. sakazakii	Food, Black Bean	Republic of Korea	2009	CsakO:4	ND
CsakKW13	C. sakazakii	Food, Dried Garlic	Republic of Korea	2009	CsakO:1	ND
CsakKW18b	C. sakazakii	Food, Mushroom	Republic of Korea	2009	CsakO:1	ND
CsakKW2	C. sakazakii	Food, Dried Filefish	Republic of Korea	2009	CsakO:1	ND
CsakKW3	C. sakazakii	Food, Dried Hot Pepper	Republic of Korea	2009	CsakO:4	ND
CsakKW4	C. sakazakii	Food, Dried Seaweed	Republic of Korea	2009	ND	ND
CsakKW9	C. sakazakii	Food, Sorghum	Republic of Korea	2009	ND	ND
CsakMd1g	C. sakazakii	Fly, Musca domestica, gut	United States	2012	CsakO:2	4
CsakMd27g	C. sakazakii	Fly, Musca domestica, gut	United States	2012	ND	7
CsakMd33g_2	C. sakazakii	Fly, Musca domestica, gut	United States	2012	CsakO:1	8
CsakMd33s	C. sakazakii	Fly, Musca domestica, surface	United States	2012	CsakO:1	8
CsakMD35s	C. sakazakii	Fly, Musca domestica, surface	United States	2012	ND	8
CsakMd40g_2	C. sakazakii	Fly, Musca domestica, gut	United States	2012	CsakO:2	8
CsakMd5g	C. sakazakii	Fly, Musca domestica, gut	United States	2012	CsakO:2	4
CsakMd5s	C. sakazakii	Fly, Musca domestica, surface	United States	2012	CsakO:3	4
CsakMd6g	C. sakazakii	Fly, Musca domestica, gut	United States	2012	CsakO:3	4
CsakMd70g	C. sakazakii	Fly, Musca domestica, gut	United States	2012	CsakO:2	4
CsakNM1240	C. sakazakii	Clinical, CSF	United States	2008	CsakO:4	4
CsakNM1241	C. sakazakii	Clinical, Blood, Postmorten	United States	2008	CsakO:4	1
CsakNM1242	C. sakazakii	Clinical, Brain, matches 1240	United States	2008	CsakO:4	4
CsakSP291	C. sakazakii	Environmental, PIF Factory	Ireland		CsakO:2	4
E654C.sak	C. sakazakii	Clinical	Ireland		CsakO:1	1
E656Csak	C. sakazakii	Clinical	Ireland		CsakO:1	8
E657C.sak	C. sakazakii	Clinical	Ireland		CsakO:1	1
E755C.sak	C. sakazakii	Clinical	Ireland		CsakO:4	8
E758C.sak	C. sakazakii	Clinical	Ireland		CsakO:4	8
E760bC.sak	C. sakazakii	Clinical	Ireland		CsakO:2	264
E772	C. sakazakii	Food, Milk powder	France		CsakO:2	64
E788C.sak	C. sakazakii	Clinical	Ireland		CsakO:2	4
E893Csak	C. sakazakii	Clinical	Ireland		CsakO:2	4
CDC1121-73A_2	C. sakazakii	Clinical, Bronchial wash	United States	1973	CsakO:2	64
GK1025A	C. sakazakii	PIF Facility	Germany	2015	CsakO:2	64
GK1027A	C. sakazakii	PIF Facility	Germany	2015	CsakO:2	ND
GK1028A	C. sakazakii	PIF Facility	Germany	2015	CsakO:2	ND
GK1029B	C. sakazakii	PIF Facility	Germany	2015	CsakO:2	ND
GK1030B	C. sakazakii	PIF Facility	Germany	2015	CsakO:2	ND
GK1032B	C. sakazakii	PIF Facility	Germany	2015	ND	ND
GK1033A	C. sakazakii	PIF Facility	Germany	2015	ND	ND
GK1034A2	C. sakazakii	PIF Facility	Germany	2015	CsakO:2	ND
GK1035A	C. sakazakii	PIF Facility	Germany	2015	CsakO:2	ND
GK1036B2	C. sakazakii	PIF Facility	Germany	2015	ND	ND
GK1151A	C. sakazakii	PIF Facility	Germany	2015	ND	ND
GK1152A	C. sakazakii	PIF Facility	Germany	2015	ND	ND
GK1153B	C. sakazakii	PIF Facility	Germany	2015	ND	ND
GK1154A	C. sakazakii	PIF Facility	Germany	2015	ND	ND
GK1155A	C. sakazakii	PIF Facility	Germany	2015	ND	ND
GK1156B	C. sakazakii	PIF Facility	Germany	2015	ND	ND
GK1157B	C. sakazakii	PIF Facility	Germany	2015	ND	ND
GK1158A	C. sakazakii	PIF Facility	Germany	2015	ND	ND
GK1159A	C. sakazakii	PIF Facility	Germany	2015	ND	ND
GK1260A	C. sakazakii	PIF Facility	Germany	2015	ND	ND
GK1263B2	C. sakazakii	PIF Facility	Germany	2015	ND	ND
GK1264A	C. sakazakii	PIF Facility	Germany	2015	ND	ND
GK1265B	C. sakazakii	PIF Facility	Germany	2015	ND	ND
GK1266A2	C. sakazakii	PIF Facility	Germany	2015	ND	ND
GK1312B	C. sakazakii	PIF Facility	Germany	2015	ND	ND
GK1314A	C. sakazakii	PIF Facility	Germany	2015	ND	ND
GK1315A	C. sakazakii	PIF Facility	Germany	2015	ND	ND
GK1316A	C. sakazakii	PIF Facility	Germany	2015	ND	ND
GK1317A	C. sakazakii	PIF Facility	Germany	2015	ND	ND
GK1318A	C. sakazakii	PIF Facility	Germany	2015	ND	ND
GK1319A	C. sakazakii	PIF Facility	Germany	2015	ND	ND
GK1320A	C. sakazakii	PIF Facility	Germany	2015	ND	ND
GK1322A_2	C. sakazakii	PIF Facility	Germany	2015	ND	ND
GK1328B_2	C. sakazakii	PIF Facility	Germany	2015	ND	ND
GK1351A	C. sakazakii	PIF Facility	Germany	2015	ND	ND
GK1352A	C. sakazakii	PIF Facility	Germany	2015	ND	ND
GK1511B	C. sakazakii	PIF Facility	Germany	2015	ND	ND
GK1513A	C. sakazakii	PIF Facility	Germany	2015	ND	ND
GK1519B	C. sakazakii	PIF Facility	Germany	2015	ND	ND
GK1520B	C. sakazakii	PIF Facility	Germany	2015	ND	ND
GK1521B	C. sakazakii	PIF Facility	Germany	2015	ND	ND
GK1574B	C. sakazakii	PIF Facility	Germany	2015	ND	ND
GK1576B	C. sakazakii	PIF Facility	Germany	2015	ND	ND
GK792.3A	C. sakazakii	PIF Facility	Germany	2015	ND	ND
GK793A	C. sakazakii	PIF Facility	Germany	2015	ND	ND
GK794A	C. sakazakii	PIF Facility	Germany	2015	ND	ND
GK797A	C. sakazakii	PIF Facility	Germany	2015	ND	ND
GK798A	C. sakazakii	PIF Facility	Germany	2015	ND	ND
GK799AB_3	C. sakazakii	PIF Facility	Germany	2015	ND	ND
GK800A_3	C. sakazakii	PIF Facility	Germany	2015	ND	ND
GK801.1B	C. sakazakii	PIF Facility	Germany	2015	ND	ND
GK951A	C. sakazakii	PIF Facility	Germany	2015	ND	ND
GK952A	C. sakazakii	PIF Facility	Germany	2015	ND	ND
GK954B	C. sakazakii	PIF Facility	Germany	2015	ND	ND
GK956B	C. sakazakii	PIF Facility	Germany	2015	ND	ND
GK958B	C. sakazakii	PIF Facility	Germany	2015	ND	ND
GK959B	C. sakazakii	PIF Facility	Germany	2015	ND	ND
GK960A_2	C. sakazakii	PIF Facility	Germany	2015	ND	ND
GK961B	C. sakazakii	PIF Facility	Germany	2015	ND	ND
GK963.1B	C. sakazakii	PIF Facility	Germany	2015	ND	ND
GK964B	C. sakazakii	PIF Facility	Germany	2015	ND	ND
J100	C. sakazakii	Food, Semolina	Jordan		CsakO:2	ND
J103	C. sakazakii	Food, Spices	Jordan		CsakO:2	ND
J109	C. sakazakii	Food, Grapes	Jordan		CsakO:2	ND
J146	C. sakazakii	Food, Liquorice	Jordan		CsakO:2	ND
J148	C. sakazakii	Food, Spices	Jordan		CsakO:2	ND
J151	C. sakazakii	Food, Fennel, Spice	Jordan		CsakO:1	ND
J154	C. sakazakii	Food, Spices	Jordan		CsakO:3	ND
J172	C. sakazakii	Food, Spices	Jordan		CsakO:2	ND
J173	C. sakazakii	Food, Spices	Jordan		CsakO:1	ND
J175	C. sakazakii	Food, Spices	Jordan		CsakO:1	ND
J183	C. sakazakii	Food, Spices	Jordan		CsakO:1	ND
J20B	C. sakazakii	Food, Spices	Jordan		CsakO:1	ND
J22	C. sakazakii	Food, Chamomile, Spice	Jordan		CsakO:1	ND
J44A	C. sakazakii	Food, Spice	Jordan		CsakO:1	ND
J93	C. sakazakii	Food, Spice	Jordan		CsakO:2	ND
Ctur 3-24b	C. turicensis	Food, Nuts	Republic of Korea	2011	ND	ND
Ctur Comp12B	C. turicensis	Environmental, compliance activity	United States	2014	ND	24/CC24
Ctur Comp44A	C. turicensis	Environmental, compliance activity	United States	2014	ND	24/CC24
Ctur Comp66B	C. turicensis	Environmental, compliance activity	United States	2014	CturO:1	ND
Ctur2-15	C. turicensis	Food, Nuts	Republic of Korea	2011	ND	ND
Ctur3032	C. turicensis	sepsis 2 neonates	Switzerland	2005	CsakO:1	ST19
Ctur5-15G	C. turicensis	Food, Nuts	Republic of Korea	2011	ND	ND
CturMd1s	C. turicensis	Fly, Musca domestica, surface	United States	2012	ND	7
CturSh41s	C. turicensis	Fly, Sarcophaga haemorrhoidalis, surface	United States	2012	ND	32
Cuni680	C. universalis	Food	Unknown	Unknown	ND	48
Cuni797-2	C. universalis	Environmental,Water	U.K.	1954	CuniO:1	54
Kpneumoniae214	K. pneumoniae				ND	ND
SalSTM	S. enterica				ND	ND
Stur508	Siccibacter turicensis				ND	ND
Cfreundii576	Citrobacter freundii				ND	ND
CQ118E. hormaechei	Enterobacter hormaechei				ND	ND
CQ119E.hormaechei	Enterobacter hormaechei				ND	ND
CQ125Citrosedlakii	Citrobacter sedlakii				ND	ND
Fhelz1159	Franconibacter helveticus				ND	ND
Fhelz513	Franconibacter helveticus				ND	ND
Fpul1160	Franconibacter puliveris				ND	ND
Fpul601	Franconibacter puliveris				ND	ND
GK1313B	Non-Cronobacter (unidentified)	PIF Facility	Germany	2015	ND	ND
GK963.2B	Non-Cronobacter (unidentified)	PIF Facility	Germany	2015	ND	ND
GK792.1A	Non-Cronobacter (unidentified)	PIF Facility	Germany	2015	ND	ND
GK792.2A	Non-Cronobacter (unidentified)	PIF Facility	Germany	2015	ND	ND
GK795A	Non-Cronobacter (unidentified)	PIF Facility	Germany	2015	ND	ND
