# Supplementary material for: Use of a Pan–Genomic DNA Microarray in Determination of the Phylogenetic Relatedness among Cronobacter spp. and Its Use as a Data Mining Tool to Understand Cronobacter Biology
Source: Microarrays (Basel). 2017 Mar 4;6(1):6. doi: 10.3390/microarrays6010006 (PMC5374366; doi:10.3390/microarrays6010006)
Supplement: Supplementary file 1 [file microarrays-06-00006-s001.zip › Supplementary/microarrays-161748-Table S3 Outer-membrane proteins (OMP) probe sets.xlsx]

## Sheet: Sheet1
Supplemental Table 2. Outer membrane protein allele attributes associated with the FDA Cronobacter microarray
probeset	Probe.species.ID	% similarity	NCBI Reference protein number	NCBI.annotations	C. sakazakii BAA-894 loci
1073999.3.1928	Ccon	88.5	ABU77334	FIG00554630: hypothetical protein: omatp	ESA_02084
413498.3.3551	Cdubdub	87.06	ABU77334	FIG00554630: hypothetical protein: omatp	ESA_02084
413500.3.2711	Cdublau	86.77	ABU77334	FIG00554630: hypothetical protein: omatp	ESA_02084
413501.3.2076	Cmuy	84.54	ABU77334	FIG00554630: hypothetical protein: omatp	ESA_02084
413503.3.4036	Cmal 825	98.21	ABU77334	FIG00554630: hypothetical protein: omatp	ESA_02084
535744.3.2791	Cuni	94.59	ABU77334	FIG00554630: hypothetical protein: omatp	ESA_02084
6666.1844.1928	Csak BAA894	99.96	ABU77334	FIG00554630: hypothetical protein: omatp	ESA_02084
6666.1845.2040	Ctur	94.75	ABU77334	FIG00554630: hypothetical protein: omatp	ESA_02084
1073999.3.1893	Ccon	94.74	ABU76243	Outer membrane protein C precursor	ESA_00974
413500.3.1661	Cdublau	93.63	ABU76243	Outer membrane protein C precursor	ESA_00974
413500.3.3006	Cdublau	56.52	ABU76243	Outer membrane protein C precursor	ESA_00974
413501.3.3101	Cmuy	93.94	ABU76243	Outer membrane protein C precursor	ESA_00974
413503.3.1035	Cmal 825	90	ABU76243	Outer membrane protein C precursor	ESA_00974
535744.3.3690	Cuni	95.87	ABU76243	Outer membrane protein C precursor	ESA_00974
6666.1845.3005	Ctur	99.44	ABU76243	Outer membrane protein C precursor	ESA_00974
6666.1845.1710	Ctur	97.54	ABU77659	Outer membrane protein F precursor	ESA_02413
1073999.3.1974	Ccon	94.09	ABU79362	Outer membrane protein A precursor	ESA_04181
1073999.3.77	Ccon	40.38	ABU79362	Outer membrane protein A precursor	ESA_04181
1138308.3.2177	Csak ES15	36.54	ABU79362	Outer membrane protein A precursor	ESA_04181
1138308.3.2825	Csak ES15	34.34	ABU79362	Outer membrane protein A precursor	ESA_04181
28141.7.3143	Csak E764	36.54	ABU79362	Outer membrane protein A precursor	ESA_04181
28141.7.3813	Csak E764	34.34	ABU79362	Outer membrane protein A precursor	ESA_04181
413498.3.3600	Cdubdub	39.42	ABU79362	Outer membrane protein A precursor	ESA_04181
413498.3.4125	Cdubdub	38.46	ABU79362	Outer membrane protein A precursor	ESA_04181
413500.3.1837	Cdublau	41.35	ABU79362	Outer membrane protein A precursor	ESA_04181
413500.3.2663	Cdublau	39.42	ABU79362	Outer membrane protein A precursor	ESA_04181
413500.3.3362	Cdublau	36.14	ABU79362	Outer membrane protein A precursor	ESA_04181
413500.3.3880	Cdublau	96.82	ABU79362	Outer membrane protein A precursor	ESA_04181
413501.3.461	Cmuy	96.82	ABU79362	Outer membrane protein A precursor	ESA_04181
6666.1844.4173	Csak BAA894	36.54	ABU79362	Outer membrane protein A precursor	ESA_04181
6666.1845.1381	Ctur	31.62	ABU79362	Outer membrane protein A precursor	ESA_04181
6666.1845.2088	Ctur	38.46	ABU79362	Outer membrane protein A precursor	ESA_04181
6666.1845.4166	Ctur	99.55	ABU79362	Outer membrane protein A precursor	ESA_04181
1073999.3.3213	Ccon	91.51	ABU76166	Erythronate-4-phosphate dehydrogenase;Ontology_term=KEGG_ENZYME:1.1.1.290, ompA homolog	ESA_00896
413500.3.1587	Cdublau	92.33	ABU76166	Erythronate-4-phosphate dehydrogenase;Ontology_term=KEGG_ENZYME:1.1.1.290, ompA homolog	ESA_00896
413501.3.3176	Cmuy	93.12	ABU76166	Erythronate-4-phosphate dehydrogenase;Ontology_term=KEGG_ENZYME:1.1.1.290, ompA homolog	ESA_00896
413503.3.1111	Cmal 825	96.83	ABU76166	Erythronate-4-phosphate dehydrogenase;Ontology_term=KEGG_ENZYME:1.1.1.290, ompA homolog	ESA_00896
6666.1844.823	Csak BAA894	99.74	ABU76166	Erythronate-4-phosphate dehydrogenase;Ontology_term=KEGG_ENZYME:1.1.1.290, ompA homolog	ESA_00896
6666.1845.3081	Ctur	96.56	ABU76166	Erythronate-4-phosphate dehydrogenase;Ontology_term=KEGG_ENZYME:1.1.1.290, ompA homolog	ESA_00896
1073999.3.290	Ccon	98.62	ABU75458	Heat shock protein 60 family chaperone GroEL	ESA_00154
6666.1845.3830	Ctur	97.04	ABU75458	Heat shock protein 60 family chaperone GroEL	ESA_00154
1073999.3.1928	Ccon	88.5	ABU77334	FIG00554630: hypothetical protein, ctp homolog	ESA_02084
413498.3.3551	Cdubdub	87.06	ABU77334	FIG00554630: hypothetical protein, ctp homolog	ESA_02084
413500.3.2711	Cdublau	86.77	ABU77334	FIG00554630: hypothetical protein, ctp homolog	ESA_02084
413501.3.2076	Cmuy	84.54	ABU77334	FIG00554630: hypothetical protein, ctp homolog	ESA_02084
413503.3.4036	Cmal 825	98.21	ABU77334	FIG00554630: hypothetical protein, ctp homolog	ESA_02084
535744.3.2791	Cuni	94.59	ABU77334	FIG00554630: hypothetical protein, ctp homolog	ESA_02084
6666.1844.1928	Csak BAA894	99.96	ABU77334	FIG00554630: hypothetical protein, ctp homolog	ESA_02084
6666.1845.2040	Ctur	94.75	ABU77334	FIG00554630: hypothetical protein, ctp homolog	ESA_02084
1073999.3.1220	Ccon	98.73	ABU77421	MltA-interacting protein MipA	ESA_02172
413500.3.2797	Cdublau	95.93	ABU77421	MltA-interacting protein MipA	ESA_02172
413501.3.1998	Cmuy	97.18	ABU77421	MltA-interacting protein MipA	ESA_02172
413503.3.3927	Cmal 825	34.02	ABU77421	MltA-interacting protein MipA	ESA_02172
535744.3.2708	Cuni	96.71	ABU77421	MltA-interacting protein MipA	ESA_02172
6666.1845.1961	Ctur	97.65	ABU77421	MltA-interacting protein MipA	ESA_02172
